# Supplementary material for: 2-(4-Fluoro­phen­yl)-4-(4-meth­oxy­phen­yl)-5-(piperidin-1-ylmeth­yl)thia­zole
Source: Acta Crystallogr Sect E Struct Rep Online. 2011 Jan 12;67(Pt 2):o361. doi: 10.1107/S1600536810054103 (PMC3051797; doi:10.1107/S1600536810054103)
Supplement: Supplementary file 1 [file e-67-0o361-sup1.cif]

##############################################################################
###                                                                        ###
###        Electronic paper (Acta Crystallographica Section E)             ###
###                                                                        ###
##############################################################################
#                                                                            #
# This CIF contains the data in a paper accepted for publication in Acta     #
# Crystallographica Section E. It conforms to the requirements of Notes      #
# for Authors for Section E, and has been peer reviewed under the auspices   #
# of the IUCr Commission on Journals.                                        #
#                                                                            #
# Full details of the Crystallographic Information File format               #
# are given in the paper "The Crystallographic Information File (CIF):       #
# a New Standard Archive File for Crystallography" by S. R. Hall, F. H.      #
# Allen and I. D. Brown [Acta Cryst. (1991), A47, 655-685].                  #
#                                                                            #
# The current version of the core CIF dictionary is obtainable from          #
# ftp://ftp.iucr.org/pub/cif_core.dic. The current version number is 2.4.    #
#                                                                            #
# Software is freely available for graphical display of the structure(s) in  #
# this CIF.  For information consult the CIF home page http://www.iucr.org/  #
# cif/home.html                                                              #
#                                                                            #
# This file may be used for bona fide research purposes within the           #
# scientific community so long as proper attribution is given to the journal # 
# article from which it was obtained.                                        #
#                                                                            #
##############################################################################
                                             
data_Iloable
_audit_creation_method     SHELXL-97
_journal_date_recd_electronic     2010-11-25
_journal_date_accepted     2010-12-24
_journal_name_full     'Acta Crystallographica, Section E'
_journal_year     2011
_journal_volume     67
_journal_issue      2
_journal_page_first     o361
_journal_page_last     o361
_journal_paper_category     QO
_journal_coeditor_code     PV2365
_publ_contact_author_name     'Dr. Guo Chang-Bin'
_publ_contact_author_address
;
    Department of Chemistry
    Capital Normal  University
    Beijing 100048
    People's Republic of China
;
_publ_contact_author_email     'changbin.guo@gmail.com '
_publ_contact_author_fax     '861068902230'
_publ_contact_author_phone     '861068902249'
_publ_section_title
;
2-(4-Fluorophenyl)-4-(4-methoxyphenyl)-5-(piperidin-1-ylmethyl)thiazole
;
loop_
    _publ_author_name
    _publ_author_address
    'Chang-Bin Guo'
;   Department of Chemistry
    Capital Normal  University
    Beijing 100048
    People's Republic of China
;
    'Chao Lv'
;   Department of Chemistry
    Capital Normal  University
    Beijing 100048
    People's Republic of China
;
    'Wei Wei'
;   Department of Chemistry
    Capital Normal  University
    Beijing 100048
    People's Republic of China
;
    'Hua Zhou'
;   Department of Chemistry
    Capital Normal  University
    Beijing 100048
    People's Republic of China
;
data_I
_audit_creation_method     SHELXL-97
_chemical_name_systematic
;
2-(4-Fluorophenyl)-4-(4-methoxyphenyl)-5-(piperidin-1-ylmethyl)thiazole
;
_chemical_name_common     ?
_chemical_formula_moiety     'C22 H23 F N2 O S'
_chemical_formula_sum     'C22 H23 F N2 O S'
_chemical_formula_iupac     'C22 H23 F N2 O S'
_chemical_formula_weight     382.48
_chemical_melting_point     ?
_symmetry_cell_setting     triclinic
_symmetry_space_group_name_H-M     'P -1'
_symmetry_space_group_name_Hall     '-P 1'
loop_
    _symmetry_equiv_pos_as_xyz
    'x, y, z'
    '-x, -y, -z'
_cell_length_a     10.7565(2)
_cell_length_b     10.8846(2)
_cell_length_c     11.0179(2)
_cell_angle_alpha     67.0350(10)
_cell_angle_beta     63.8810(10)
_cell_angle_gamma     60.7680(10)
_cell_volume     985.16(3)
_cell_formula_units_Z     2
_cell_measurement_reflns_used     7061
_cell_measurement_theta_min     2.28
_cell_measurement_theta_max     27.86
_cell_measurement_temperature     296(2)
_exptl_crystal_description     'block'
_exptl_crystal_colour     'colourless'
_exptl_crystal_size_max     0.26
_exptl_crystal_size_mid     0.26
_exptl_crystal_size_min     0.24
_exptl_crystal_density_diffrn     1.289
_exptl_crystal_density_meas     ?
_exptl_crystal_density_method     'not measured'
_exptl_crystal_F_000     404
_exptl_absorpt_coefficient_mu     0.187
_exptl_absorpt_correction_type     multi-scan
_exptl_absorpt_process_details     '(<i>SADABS</i>; Bruker, 2007)'
_exptl_absorpt_correction_T_min     0.6587
_exptl_absorpt_correction_T_max     0.7456
_exptl_special_details
;
;
_diffrn_ambient_temperature     296(2)
_diffrn_radiation_type     MoK\a
_diffrn_radiation_wavelength     0.71073
_diffrn_radiation_source     'fine-focus sealed tube'
_diffrn_radiation_monochromator     graphite
_diffrn_measurement_device_type     'Bruker APEXII CCD area-detector'
_diffrn_measurement_method     '\f & \w scans'
_diffrn_detector_area_resol_mean     ?
_diffrn_reflns_number     26568
_diffrn_reflns_av_R_equivalents     0.0354
_diffrn_reflns_av_sigmaI/netI     0.0248
_diffrn_reflns_theta_min     2.11
_diffrn_reflns_theta_max     27.88
_diffrn_reflns_theta_full     27.88
_diffrn_measured_fraction_theta_max     0.996
_diffrn_measured_fraction_theta_full     0.996
_diffrn_reflns_limit_h_min     -14
_diffrn_reflns_limit_h_max     14
_diffrn_reflns_limit_k_min     -14
_diffrn_reflns_limit_k_max     14
_diffrn_reflns_limit_l_min     -14
_diffrn_reflns_limit_l_max     14
_diffrn_standards_number     0
_diffrn_standards_interval_count     ?
_diffrn_standards_interval_time     ?
_diffrn_standards_decay_%     ?
_refine_special_details
;
Refinement of <i>F</i>^2^ against ALL reflections. The weighted <i>R</i>-factor
<i>wR</i> and goodness of fit <i>S</i> are based on <i>F</i>^2^, conventional
<i>R</i>-factors <i>R</i> are based on <i>F</i>, with <i>F</i> set to zero for
negative <i>F</i>^2^. The threshold expression of <i>F</i>^2^ >
\s(<i>F</i>^2^) is used only for calculating <i>R</i>-factors(gt) <i>etc</i>.
and is not relevant to the choice of reflections for refinement.
<i>R</i>-factors based on <i>F</i>^2^ are statistically about twice as large
as those based on <i>F</i>, and <i>R</i>- factors based on ALL data will be
even larger.
All hydrogen atoms were located in the calculated sites and included in the
final refinement in the riding model approximation with displacement
parameters derived from the parent atoms to which they were bonded.
;
_reflns_number_total     4674
_reflns_number_gt     3614
_reflns_threshold_expression     'I > 2.0\s(I)'
_refine_ls_structure_factor_coef     Fsqd
_refine_ls_matrix_type     full
_refine_ls_R_factor_all     0.0551
_refine_ls_R_factor_gt     0.0403
_refine_ls_wR_factor_gt     0.0999
_refine_ls_wR_factor_ref     0.1098
_refine_ls_goodness_of_fit_ref     1.048
_refine_ls_restrained_S_all     1.048
_refine_ls_number_reflns     4674
_refine_ls_number_parameters     245
_refine_ls_number_restraints     0
_refine_ls_hydrogen_treatment     constr
_refine_ls_weighting_scheme     calc
_refine_ls_weighting_details
         'calc w=1/[\s^2^(Fo^2^)+(0.0511P)^2^+0.1593P] where P=(Fo^2^+2Fc^2^)/3'
_atom_sites_solution_hydrogens     geom
_atom_sites_solution_primary     direct
_atom_sites_solution_secondary     difmap
_refine_ls_shift/su_max     0.001
_refine_ls_shift/su_mean     0.000
_refine_diff_density_max     0.158
_refine_diff_density_min     -0.221
_refine_ls_extinction_method     none
_refine_ls_extinction_coef     ?
loop_
    _atom_type_symbol
    _atom_type_description
    _atom_type_scat_dispersion_real
    _atom_type_scat_dispersion_imag
    _atom_type_scat_source
    'C' 'C' 0.0033 0.0016
                         'International Tables Vol C Tables 4.2.6.8 and 6.1.1.4'
    'H' 'H' 0.0000 0.0000
                         'International Tables Vol C Tables 4.2.6.8 and 6.1.1.4'
    'N' 'N' 0.0061 0.0033
                         'International Tables Vol C Tables 4.2.6.8 and 6.1.1.4'
    'O' 'O' 0.0106 0.0060
                         'International Tables Vol C Tables 4.2.6.8 and 6.1.1.4'
    'F' 'F' 0.0171 0.0103
                         'International Tables Vol C Tables 4.2.6.8 and 6.1.1.4'
    'S' 'S' 0.1246 0.1234
                         'International Tables Vol C Tables 4.2.6.8 and 6.1.1.4'
_computing_data_collection     '<i>APEX2</i> (Bruker, 2007)'
_computing_cell_refinement     '<i>SAINT-Plus</i> (Bruker, 2007)'
_computing_data_reduction     '<i>SAINT-Plus</i> (Bruker, 2007)'
_computing_structure_solution     '<i>SHELXS97</i> (Sheldrick, 2008)'
_computing_structure_refinement     '<i>SHELXL97</i> (Sheldrick, 2008)'
_computing_molecular_graphics     '<i>SHELXTL</i> (Sheldrick, 2008)'
_computing_publication_material     '<i>SHELXTL</i> (Sheldrick, 2008)'
loop_
    _atom_site_type_symbol
    _atom_site_label
    _atom_site_fract_x
    _atom_site_fract_y
    _atom_site_fract_z
    _atom_site_U_iso_or_equiv
    _atom_site_adp_type
    _atom_site_calc_flag
    _atom_site_refinement_flags
    _atom_site_occupancy
    _atom_site_disorder_assembly
    _atom_site_disorder_group
    S S1 0.33888(5) 0.75870(4) 0.04214(4) 0.05238(13) Uani d . 1 . .
    F F1 0.59060(15) 0.58770(13) -0.56262(10) 0.0869(4) Uani d . 1 . .
    O O1 0.17330(14) 1.58657(12) -0.00821(13) 0.0640(3) Uani d . 1 . .
    N N1 0.36970(13) 0.98214(12) -0.14604(12) 0.0442(3) Uani d . 1 . .
    C C17 0.22778(19) 0.90522(17) 0.24743(15) 0.0535(4) Uani d . 1 . .
    H H17A 0.3087 0.8712 0.2844 0.064 Uiso calc R 1 . .
    H H17B 0.1614 1.0019 0.2622 0.064 Uiso calc R 1 . .
    C C1 0.1157(2) 1.70549(18) -0.1103(2) 0.0711(5) Uani d . 1 . .
    H H1A 0.1916 1.7013 -0.1992 0.107 Uiso calc R 1 . .
    H H1B 0.0863 1.7941 -0.0869 0.107 Uiso calc R 1 . .
    H H1C 0.0302 1.7014 -0.1139 0.107 Uiso calc R 1 . .
    C C2 0.20949(16) 1.45111(16) -0.01833(16) 0.0479(3) Uani d . 1 . .
    C C3 0.25260(17) 1.33858(17) 0.08932(15) 0.0503(3) Uani d . 1 . .
    H H3 0.2557 1.3581 0.1627 0.060 Uiso calc R 1 . .
    C C4 0.29100(16) 1.19791(16) 0.08885(15) 0.0471(3) Uani d . 1 . .
    H H4 0.3210 1.1236 0.1614 0.056 Uiso calc R 1 . .
    C C5 0.28547(15) 1.16533(15) -0.01895(14) 0.0428(3) Uani d . 1 . .
    C C6 0.24580(18) 1.27941(16) -0.12758(15) 0.0527(4) Uani d . 1 . .
    H H6 0.2446 1.2603 -0.2022 0.063 Uiso calc R 1 . .
    C C7 0.20801(19) 1.42074(17) -0.12818(16) 0.0552(4) Uani d . 1 . .
    H H7 0.1817 1.4950 -0.2023 0.066 Uiso calc R 1 . .
    C C8 0.31552(15) 1.01781(15) -0.01896(14) 0.0431(3) Uani d . 1 . .
    C C9 0.38848(16) 0.84914(15) -0.12873(14) 0.0438(3) Uani d . 1 . .
    C C10 0.44413(15) 0.77917(15) -0.24329(14) 0.0438(3) Uani d . 1 . .
    C C11 0.43754(18) 0.86279(17) -0.37501(15) 0.0524(4) Uani d . 1 . .
    H H11 0.3992 0.9629 -0.3906 0.063 Uiso calc R 1 . .
    C C12 0.4874(2) 0.79865(19) -0.48320(16) 0.0595(4) Uani d . 1 . .
    H H12 0.4839 0.8544 -0.5715 0.071 Uiso calc R 1 . .
    C C13 0.5419(2) 0.65120(19) -0.45685(16) 0.0584(4) Uani d . 1 . .
    C C14 0.5508(2) 0.56486(18) -0.32943(17) 0.0613(4) Uani d . 1 . .
    H H14 0.5890 0.4648 -0.3150 0.074 Uiso calc R 1 . .
    C C15 0.50171(18) 0.63000(16) -0.22271(16) 0.0539(4) Uani d . 1 . .
    H H15 0.5073 0.5729 -0.1353 0.065 Uiso calc R 1 . .
    C C16 0.29129(17) 0.90992(15) 0.09436(14) 0.0470(3) Uani d . 1 . .
    N N2 0.14491(14) 0.80983(13) 0.32118(12) 0.0468(3) Uani d . 1 . .
    C C18 0.00257(19) 0.87436(18) 0.29190(16) 0.0571(4) Uani d . 1 . .
    H H18A 0.0214 0.9003 0.1924 0.068 Uiso calc R 1 . .
    H H18B -0.0614 0.9618 0.3268 0.068 Uiso calc R 1 . .
    C C19 -0.0763(2) 0.7702(2) 0.35887(19) 0.0665(5) Uani d . 1 . .
    H H19A -0.0150 0.6851 0.3199 0.080 Uiso calc R 1 . .
    H H19B -0.1707 0.8155 0.3394 0.080 Uiso calc R 1 . .
    C C20 -0.1053(2) 0.7259(2) 0.51460(19) 0.0736(5) Uani d . 1 . .
    H H20A -0.1780 0.8084 0.5555 0.088 Uiso calc R 1 . .
    H H20B -0.1464 0.6517 0.5548 0.088 Uiso calc R 1 . .
    C C21 0.0389(2) 0.6692(2) 0.54608(18) 0.0677(5) Uani d . 1 . .
    H H21A 0.1047 0.5777 0.5188 0.081 Uiso calc R 1 . .
    H H21B 0.0171 0.6521 0.6452 0.081 Uiso calc R 1 . .
    C C22 0.11816(19) 0.77385(18) 0.47077(15) 0.0545(4) Uani d . 1 . .
    H H22A 0.0575 0.8615 0.5057 0.065 Uiso calc R 1 . .
    H H22B 0.2131 0.7310 0.4888 0.065 Uiso calc R 1 . .
loop_
    _atom_site_aniso_label
    _atom_site_aniso_U_11
    _atom_site_aniso_U_22
    _atom_site_aniso_U_33
    _atom_site_aniso_U_12
    _atom_site_aniso_U_13
    _atom_site_aniso_U_23
    S1 0.0689(3) 0.0436(2) 0.0398(2) -0.02424(18) -0.00998(17) -0.00904(15)
    F1 0.1297(10) 0.0886(8) 0.0513(6) -0.0570(7) -0.0035(6) -0.0326(5)
    O1 0.0744(8) 0.0491(6) 0.0779(8) -0.0251(6) -0.0247(6) -0.0200(6)
    N1 0.0470(7) 0.0405(6) 0.0400(6) -0.0140(5) -0.0111(5) -0.0106(5)
    C17 0.0668(10) 0.0557(9) 0.0420(8) -0.0297(8) -0.0106(7) -0.0136(7)
    C1 0.0652(11) 0.0448(9) 0.1013(15) -0.0165(8) -0.0290(10) -0.0170(9)
    C2 0.0450(8) 0.0455(8) 0.0561(8) -0.0192(6) -0.0107(6) -0.0172(7)
    C3 0.0542(9) 0.0615(9) 0.0483(8) -0.0292(7) -0.0146(7) -0.0171(7)
    C4 0.0491(8) 0.0509(8) 0.0458(7) -0.0220(7) -0.0186(6) -0.0069(6)
    C5 0.0397(7) 0.0436(7) 0.0421(7) -0.0150(6) -0.0086(6) -0.0126(6)
    C6 0.0681(10) 0.0468(8) 0.0445(8) -0.0185(7) -0.0199(7) -0.0134(6)
    C7 0.0687(10) 0.0442(8) 0.0498(8) -0.0172(7) -0.0239(8) -0.0072(6)
    C8 0.0427(7) 0.0434(7) 0.0406(7) -0.0150(6) -0.0111(6) -0.0109(6)
    C9 0.0446(7) 0.0411(7) 0.0401(7) -0.0141(6) -0.0106(6) -0.0097(6)
    C10 0.0440(7) 0.0438(7) 0.0405(7) -0.0172(6) -0.0083(6) -0.0115(6)
    C11 0.0627(9) 0.0457(8) 0.0460(8) -0.0214(7) -0.0145(7) -0.0096(6)
    C12 0.0754(11) 0.0637(10) 0.0414(8) -0.0331(9) -0.0155(8) -0.0082(7)
    C13 0.0689(10) 0.0670(10) 0.0452(8) -0.0350(9) -0.0023(7) -0.0243(7)
    C14 0.0758(11) 0.0476(9) 0.0529(9) -0.0231(8) -0.0083(8) -0.0181(7)
    C15 0.0654(10) 0.0451(8) 0.0428(8) -0.0184(7) -0.0124(7) -0.0106(6)
    C16 0.0524(8) 0.0456(8) 0.0412(7) -0.0198(7) -0.0102(6) -0.0118(6)
    N2 0.0540(7) 0.0492(7) 0.0366(6) -0.0219(6) -0.0106(5) -0.0102(5)
    C18 0.0599(9) 0.0585(9) 0.0471(8) -0.0178(8) -0.0179(7) -0.0113(7)
    C19 0.0593(10) 0.0815(12) 0.0655(11) -0.0297(9) -0.0174(8) -0.0216(9)
    C20 0.0693(12) 0.0880(14) 0.0620(11) -0.0436(10) -0.0075(9) -0.0123(10)
    C21 0.0751(12) 0.0708(11) 0.0480(9) -0.0359(10) -0.0140(8) 0.0002(8)
    C22 0.0633(9) 0.0591(9) 0.0391(7) -0.0242(8) -0.0135(7) -0.0110(7)
_geom_special_details
;
All e.s.d.'s (except the e.s.d. in the dihedral angle between two l.s. planes)
are estimated using the full covariance matrix. The cell e.s.d.'s are taken
into account individually in the estimation of e.s.d.'s in distances, angles
and torsion angles; correlations between e.s.d.'s in cell parameters are only
used when they are defined by crystal symmetry. An approximate (isotropic)
treatment of cell e.s.d.'s is used for estimating e.s.d.'s involving l.s.
planes.
;
loop_
    _geom_bond_atom_site_label_1
    _geom_bond_atom_site_label_2
    _geom_bond_site_symmetry_2
    _geom_bond_distance
    _geom_bond_publ_flag
    S1 C16 . 1.7201(15) ?
    S1 C9 . 1.7264(14) ?
    F1 C13 . 1.3593(17) ?
    O1 C2 . 1.3665(17) ?
    O1 C1 . 1.421(2) ?
    N1 C9 . 1.3060(18) ?
    N1 C8 . 1.3912(17) ?
    C17 N2 . 1.4632(19) ?
    C17 C16 . 1.5054(19) ?
    C17 H17A . 0.9700 ?
    C17 H17B . 0.9700 ?
    C1 H1A . 0.9600 ?
    C1 H1B . 0.9600 ?
    C1 H1C . 0.9600 ?
    C2 C7 . 1.382(2) ?
    C2 C3 . 1.385(2) ?
    C3 C4 . 1.379(2) ?
    C3 H3 . 0.9300 ?
    C4 C5 . 1.3970(19) ?
    C4 H4 . 0.9300 ?
    C5 C6 . 1.389(2) ?
    C5 C8 . 1.4751(19) ?
    C6 C7 . 1.384(2) ?
    C6 H6 . 0.9300 ?
    C7 H7 . 0.9300 ?
    C8 C16 . 1.369(2) ?
    C9 C10 . 1.4734(19) ?
    C10 C15 . 1.388(2) ?
    C10 C11 . 1.392(2) ?
    C11 C12 . 1.385(2) ?
    C11 H11 . 0.9300 ?
    C12 C13 . 1.368(2) ?
    C12 H12 . 0.9300 ?
    C13 C14 . 1.365(2) ?
    C14 C15 . 1.379(2) ?
    C14 H14 . 0.9300 ?
    C15 H15 . 0.9300 ?
    N2 C22 . 1.4634(18) ?
    N2 C18 . 1.466(2) ?
    C18 C19 . 1.512(2) ?
    C18 H18A . 0.9700 ?
    C18 H18B . 0.9700 ?
    C19 C20 . 1.518(3) ?
    C19 H19A . 0.9700 ?
    C19 H19B . 0.9700 ?
    C20 C21 . 1.510(3) ?
    C20 H20A . 0.9700 ?
    C20 H20B . 0.9700 ?
    C21 C22 . 1.517(2) ?
    C21 H21A . 0.9700 ?
    C21 H21B . 0.9700 ?
    C22 H22A . 0.9700 ?
    C22 H22B . 0.9700 ?
loop_
    _geom_angle_atom_site_label_1
    _geom_angle_atom_site_label_2
    _geom_angle_atom_site_label_3
    _geom_angle_site_symmetry_1
    _geom_angle_site_symmetry_3
    _geom_angle
    _geom_angle_publ_flag
    C16 S1 C9 . . 89.65(7) ?
    C2 O1 C1 . . 117.72(13) ?
    C9 N1 C8 . . 110.92(11) ?
    N2 C17 C16 . . 111.16(12) ?
    N2 C17 H17A . . 109.4 ?
    C16 C17 H17A . . 109.4 ?
    N2 C17 H17B . . 109.4 ?
    C16 C17 H17B . . 109.4 ?
    H17A C17 H17B . . 108.0 ?
    O1 C1 H1A . . 109.5 ?
    O1 C1 H1B . . 109.5 ?
    H1A C1 H1B . . 109.5 ?
    O1 C1 H1C . . 109.5 ?
    H1A C1 H1C . . 109.5 ?
    H1B C1 H1C . . 109.5 ?
    O1 C2 C7 . . 124.48(14) ?
    O1 C2 C3 . . 116.31(13) ?
    C7 C2 C3 . . 119.20(14) ?
    C4 C3 C2 . . 120.72(13) ?
    C4 C3 H3 . . 119.6 ?
    C2 C3 H3 . . 119.6 ?
    C3 C4 C5 . . 120.99(13) ?
    C3 C4 H4 . . 119.5 ?
    C5 C4 H4 . . 119.5 ?
    C6 C5 C4 . . 117.27(13) ?
    C6 C5 C8 . . 119.91(12) ?
    C4 C5 C8 . . 122.80(13) ?
    C7 C6 C5 . . 121.99(14) ?
    C7 C6 H6 . . 119.0 ?
    C5 C6 H6 . . 119.0 ?
    C2 C7 C6 . . 119.77(14) ?
    C2 C7 H7 . . 120.1 ?
    C6 C7 H7 . . 120.1 ?
    C16 C8 N1 . . 114.69(12) ?
    C16 C8 C5 . . 127.01(13) ?
    N1 C8 C5 . . 118.26(12) ?
    N1 C9 C10 . . 124.09(12) ?
    N1 C9 S1 . . 114.71(10) ?
    C10 C9 S1 . . 121.19(10) ?
    C15 C10 C11 . . 118.52(13) ?
    C15 C10 C9 . . 121.36(13) ?
    C11 C10 C9 . . 120.11(13) ?
    C12 C11 C10 . . 120.77(14) ?
    C12 C11 H11 . . 119.6 ?
    C10 C11 H11 . . 119.6 ?
    C13 C12 C11 . . 118.27(15) ?
    C13 C12 H12 . . 120.9 ?
    C11 C12 H12 . . 120.9 ?
    F1 C13 C14 . . 118.51(15) ?
    F1 C13 C12 . . 118.50(15) ?
    C14 C13 C12 . . 122.99(14) ?
    C13 C14 C15 . . 118.20(15) ?
    C13 C14 H14 . . 120.9 ?
    C15 C14 H14 . . 120.9 ?
    C14 C15 C10 . . 121.25(15) ?
    C14 C15 H15 . . 119.4 ?
    C10 C15 H15 . . 119.4 ?
    C8 C16 C17 . . 131.87(13) ?
    C8 C16 S1 . . 110.02(10) ?
    C17 C16 S1 . . 118.06(11) ?
    C17 N2 C22 . . 111.27(12) ?
    C17 N2 C18 . . 111.22(12) ?
    C22 N2 C18 . . 110.21(12) ?
    N2 C18 C19 . . 110.86(13) ?
    N2 C18 H18A . . 109.5 ?
    C19 C18 H18A . . 109.5 ?
    N2 C18 H18B . . 109.5 ?
    C19 C18 H18B . . 109.5 ?
    H18A C18 H18B . . 108.1 ?
    C18 C19 C20 . . 110.67(15) ?
    C18 C19 H19A . . 109.5 ?
    C20 C19 H19A . . 109.5 ?
    C18 C19 H19B . . 109.5 ?
    C20 C19 H19B . . 109.5 ?
    H19A C19 H19B . . 108.1 ?
    C21 C20 C19 . . 109.97(15) ?
    C21 C20 H20A . . 109.7 ?
    C19 C20 H20A . . 109.7 ?
    C21 C20 H20B . . 109.7 ?
    C19 C20 H20B . . 109.7 ?
    H20A C20 H20B . . 108.2 ?
    C20 C21 C22 . . 111.94(15) ?
    C20 C21 H21A . . 109.2 ?
    C22 C21 H21A . . 109.2 ?
    C20 C21 H21B . . 109.2 ?
    C22 C21 H21B . . 109.2 ?
    H21A C21 H21B . . 107.9 ?
    N2 C22 C21 . . 111.09(13) ?
    N2 C22 H22A . . 109.4 ?
    C21 C22 H22A . . 109.4 ?
    N2 C22 H22B . . 109.4 ?
    C21 C22 H22B . . 109.4 ?
    H22A C22 H22B . . 108.0 ?
loop_
    _geom_torsion_atom_site_label_1
    _geom_torsion_atom_site_label_2
    _geom_torsion_atom_site_label_3
    _geom_torsion_atom_site_label_4
    _geom_torsion_site_symmetry_1
    _geom_torsion_site_symmetry_2
    _geom_torsion_site_symmetry_3
    _geom_torsion_site_symmetry_4
    _geom_torsion
    _geom_torsion_publ_flag
    C1 O1 C2 C7 . . . . 6.7(2) ?
    C1 O1 C2 C3 . . . . -174.43(14) ?
    O1 C2 C3 C4 . . . . 179.86(13) ?
    C7 C2 C3 C4 . . . . -1.2(2) ?
    C2 C3 C4 C5 . . . . -0.9(2) ?
    C3 C4 C5 C6 . . . . 2.5(2) ?
    C3 C4 C5 C8 . . . . -175.70(13) ?
    C4 C5 C6 C7 . . . . -2.2(2) ?
    C8 C5 C6 C7 . . . . 176.13(14) ?
    O1 C2 C7 C6 . . . . -179.58(14) ?
    C3 C2 C7 C6 . . . . 1.6(2) ?
    C5 C6 C7 C2 . . . . 0.1(3) ?
    C9 N1 C8 C16 . . . . -1.13(18) ?
    C9 N1 C8 C5 . . . . -179.08(12) ?
    C6 C5 C8 C16 . . . . -148.99(16) ?
    C4 C5 C8 C16 . . . . 29.2(2) ?
    C6 C5 C8 N1 . . . . 28.7(2) ?
    C4 C5 C8 N1 . . . . -153.12(13) ?
    C8 N1 C9 C10 . . . . 179.82(13) ?
    C8 N1 C9 S1 . . . . 1.11(16) ?
    C16 S1 C9 N1 . . . . -0.66(12) ?
    C16 S1 C9 C10 . . . . -179.41(12) ?
    N1 C9 C10 C15 . . . . 161.52(15) ?
    S1 C9 C10 C15 . . . . -19.8(2) ?
    N1 C9 C10 C11 . . . . -19.5(2) ?
    S1 C9 C10 C11 . . . . 159.13(12) ?
    C15 C10 C11 C12 . . . . 0.0(2) ?
    C9 C10 C11 C12 . . . . -179.05(14) ?
    C10 C11 C12 C13 . . . . 0.6(3) ?
    C11 C12 C13 F1 . . . . 179.83(15) ?
    C11 C12 C13 C14 . . . . -0.8(3) ?
    F1 C13 C14 C15 . . . . 179.78(15) ?
    C12 C13 C14 C15 . . . . 0.4(3) ?
    C13 C14 C15 C10 . . . . 0.2(3) ?
    C11 C10 C15 C14 . . . . -0.4(2) ?
    C9 C10 C15 C14 . . . . 178.63(15) ?
    N1 C8 C16 C17 . . . . -176.66(15) ?
    C5 C8 C16 C17 . . . . 1.1(3) ?
    N1 C8 C16 S1 . . . . 0.64(16) ?
    C5 C8 C16 S1 . . . . 178.38(12) ?
    N2 C17 C16 C8 . . . . 146.91(16) ?
    N2 C17 C16 S1 . . . . -30.21(18) ?
    C9 S1 C16 C8 . . . . -0.01(12) ?
    C9 S1 C16 C17 . . . . 177.71(13) ?
    C16 C17 N2 C22 . . . . 164.61(13) ?
    C16 C17 N2 C18 . . . . -72.10(16) ?
    C17 N2 C18 C19 . . . . 175.32(13) ?
    C22 N2 C18 C19 . . . . -60.79(17) ?
    N2 C18 C19 C20 . . . . 58.33(19) ?
    C18 C19 C20 C21 . . . . -53.4(2) ?
    C19 C20 C21 C22 . . . . 52.2(2) ?
    C17 N2 C22 C21 . . . . -177.25(14) ?
    C18 N2 C22 C21 . . . . 58.89(17) ?
    C20 C21 C22 N2 . . . . -55.4(2) ?
loop_
    _geom_hbond_atom_site_label_D
    _geom_hbond_atom_site_label_H
    _geom_hbond_atom_site_label_A
    _geom_hbond_site_symmetry_A
    _geom_hbond_distance_DH
    _geom_hbond_distance_HA
    _geom_hbond_distance_DA
    _geom_hbond_angle_DHA
    _geom_hbond_publ_flag
    C1 H1A Cg1~C10-C15~ 1_565 0.96 2.98 3.781(2) 142 yes
    C1 H1C Cg2~C2-C7~ 2_585 0.96 2.74 3.595(2) 149 yes
