# Supplementary material for: 2-(4-Fluoro­phen­yl)-4-(4-meth­oxy­phen­yl)-5-(piperidin-1-ylmeth­yl)thia­zole
Source: Acta Crystallogr Sect E Struct Rep Online. 2011 Jan 12;67(Pt 2):o361. doi: 10.1107/S1600536810054103 (PMC3051797; doi:10.1107/S1600536810054103)
Supplement: Supplementary file 2 [file e-67-0o361-Isup2.hkl]

# 
# h,k,l, Fc-squared, Fo-squared, sigma(Fo-squared) and status flag 
# 
data_I
_shelx_title ' g in P-1' 
_shelx_refln_list_code          4 
_shelx_F_calc_maximum      130.08 
_exptl_crystal_F_000       404.00 
_reflns_d_resolution_high  0.7600 
 
loop_ 
 _symmetry_equiv_pos_as_xyz 
 'x, y, z' 
 '-x, -y, -z' 
 
_cell_length_a    10.7565 
_cell_length_b    10.8846 
_cell_length_c    11.0179 
_cell_angle_alpha  67.035 
_cell_angle_beta   63.881 
_cell_angle_gamma  60.768 
 
_shelx_F_squared_multiplier     1.000 
 
loop_ 
 _refln_index_h 
 _refln_index_k 
 _refln_index_l 
 _refln_F_squared_calc 
 _refln_F_squared_meas 
 _refln_F_squared_sigma 
 _refln_observed_status 
   1   0   0     1168.80     1195.13     20.53 o 
   2   0   0      190.39      197.50      2.89 o 
   3   0   0       33.96       40.34      1.01 o 
   4   0   0        1.26        2.47      0.29 o 
   5   0   0       42.26       40.61      0.99 o 
   6   0   0       25.26       26.78      0.98 o 
   7   0   0        1.56        1.13      0.40 o 
   8   0   0        0.06        0.34      0.43 o 
   9   0   0       19.99       22.68      1.37 o 
  10   0   0        0.46        0.25      0.88 o 
  11   0   0        0.56        0.96      1.23 o 
 -11   1   0        2.07        0.76      1.81 o 
 -10   1   0        8.09        9.52      1.52 o 
  -9   1   0       24.71       24.19      1.70 o 
  -8   1   0       16.13       17.20      1.47 o 
  -7   1   0        5.07        4.75      0.65 o 
  -6   1   0        0.86        0.74      0.32 o 
  -5   1   0      166.76      165.43      3.03 o 
  -4   1   0       49.29       48.47      1.64 o 
  -3   1   0      105.99      110.34      1.83 o 
  -2   1   0       30.17       33.37      0.95 o 
  -1   1   0      361.35      410.25      7.07 o 
   0   1   0        0.12       -0.55      0.55 o 
   1   1   0       99.69       92.40      2.23 o 
   2   1   0      366.77      376.87      4.73 o 
   3   1   0     8615.06     8058.54     81.30 o 
   4   1   0      113.42      127.69      1.82 o 
   5   1   0     1743.31     1704.42     16.77 o 
   6   1   0       43.35       46.60      1.38 o 
   7   1   0      239.66      236.10      3.29 o 
   8   1   0        0.46        0.28      0.40 o 
   9   1   0       11.09       13.96      1.49 o 
  10   1   0       37.41       36.64      2.57 o 
  11   1   0        1.39        1.18      1.03 o 
  12   1   0        0.24        1.20      1.43 o 
 -10   2   0        1.51        1.28      1.00 o 
  -9   2   0       20.53       21.93      1.72 o 
  -8   2   0        1.76        0.48      1.07 o 
  -7   2   0        1.49        1.33      0.63 o 
  -6   2   0        0.01        0.31      0.39 o 
  -5   2   0       83.77       82.91      1.82 o 
  -4   2   0      729.44      769.19      8.73 o 
  -3   2   0      233.62      221.11      3.29 o 
  -2   2   0      423.40      441.26      5.95 o 
  -1   2   0     3305.49     3281.51     50.00 o 
   0   2   0     4450.83     4112.30     94.67 o 
   1   2   0      731.26      748.17      8.47 o 
   2   2   0     2508.88     2521.05     25.56 o 
   3   2   0      220.67      236.09      2.87 o 
   4   2   0      814.13      831.95      9.48 o 
   5   2   0     2573.00     2511.54     22.57 o 
   6   2   0        0.19       -0.06      0.30 o 
   7   2   0       73.16       75.86      1.94 o 
   8   2   0      113.46      103.79      2.39 o 
   9   2   0        0.20       -0.02      0.52 o 
  10   2   0       38.85       37.76      2.34 o 
  11   2   0        0.80       -0.23      1.13 o 
  12   2   0        5.32        5.91      1.81 o 
 -10   3   0        3.26        1.78      1.44 o 
  -9   3   0        2.81        2.07      1.15 o 
  -8   3   0       14.34       16.05      2.82 o 
  -7   3   0        0.01       -0.29      0.70 o 
  -6   3   0        3.62        2.46      0.63 o 
  -5   3   0       80.48       82.90      2.05 o 
  -4   3   0        8.54        8.72      0.75 o 
  -3   3   0      341.90      373.46      5.97 o 
  -2   3   0      328.32      342.79      5.13 o 
  -1   3   0      250.26      254.30      3.65 o 
   0   3   0      163.26      162.40      3.22 o 
   1   3   0        8.48        8.45      0.58 o 
   2   3   0     1103.42     1127.83     19.58 o 
   3   3   0      309.29      301.75      3.85 o 
   4   3   0      204.93      258.37      3.39 o 
   5   3   0       87.76       80.92      1.19 o 
   6   3   0        0.20        0.26      0.25 o 
   7   3   0      355.58      369.33      3.99 o 
   8   3   0      229.71      225.06      3.56 o 
   9   3   0        4.01        5.13      0.69 o 
  10   3   0       90.64       91.48      2.72 o 
  11   3   0        0.16        1.20      1.00 o 
  12   3   0        0.64        0.49      1.12 o 
  -9   4   0       38.06       39.45      3.17 o 
  -8   4   0        2.37        2.65      1.42 o 
  -7   4   0       23.98       22.25      1.76 o 
  -6   4   0        0.19        0.37      0.63 o 
  -5   4   0      206.60      208.78      4.81 o 
  -4   4   0      493.18      500.87      6.73 o 
  -3   4   0      341.10      385.01      4.40 o 
  -2   4   0       56.46       60.30      1.49 o 
  -1   4   0        8.72        4.00      0.53 o 
   0   4   0       13.89       14.01      0.62 o 
   1   4   0      181.36      197.07      3.07 o 
   2   4   0      847.24      832.40      9.53 o 
   3   4   0       64.23       50.39      1.16 o 
   4   4   0      715.14      679.37      6.28 o 
   5   4   0       36.17       28.51      0.79 o 
   6   4   0      251.78      263.87      2.80 o 
   7   4   0      172.38      182.39      2.60 o 
   8   4   0        0.55        0.62      0.43 o 
   9   4   0        2.70        4.91      0.75 o 
  10   4   0       13.69       15.10      1.30 o 
  11   4   0       23.14       19.23      1.57 o 
  12   4   0        2.44        3.38      1.39 o 
  -9   5   0        7.57        8.42      2.48 o 
  -8   5   0        1.33        1.27      1.16 o 
  -7   5   0        5.37        5.07      1.69 o 
  -6   5   0       89.33       90.16      4.34 o 
  -5   5   0       22.62       20.14      1.69 o 
  -4   5   0      240.85      246.15      4.05 o 
  -3   5   0        0.18        0.27      0.32 o 
  -2   5   0      132.66      140.34      2.18 o 
  -1   5   0      731.88      782.12      7.31 o 
   0   5   0      839.31      979.51      9.69 o 
   1   5   0      224.79      261.90      3.68 o 
   2   5   0      185.51      184.70      2.45 o 
   3   5   0      557.30      589.94      6.32 o 
   4   5   0       30.72       42.60      1.04 o 
   5   5   0      381.35      382.42      4.03 o 
   6   5   0       11.28       11.57      0.71 o 
   7   5   0       22.55       26.77      0.89 o 
   8   5   0       87.10       96.12      1.87 o 
   9   5   0        0.89        1.62      0.65 o 
  10   5   0        2.00        2.64      0.76 o 
  11   5   0        8.63       10.97      2.34 o 
  12   5   0        3.65        2.76      1.06 o 
  -8   6   0       14.16       10.34      2.76 o 
  -7   6   0        5.55        6.30      3.15 o 
  -6   6   0       11.53       18.09      2.36 o 
  -5   6   0        1.13        2.08      1.33 o 
  -4   6   0       39.80       46.19      1.85 o 
  -3   6   0        3.07        2.88      0.49 o 
  -2   6   0       31.93       36.45      1.00 o 
  -1   6   0       16.42       19.39      0.85 o 
   0   6   0      183.92      179.72      2.42 o 
   1   6   0       36.60       29.95      1.07 o 
   2   6   0      180.20      186.23      2.86 o 
   3   6   0       17.07       23.10      0.81 o 
   4   6   0        1.86        1.07      0.29 o 
   5   6   0      129.84      135.84      2.55 o 
   6   6   0        0.09        0.06      0.31 o 
   7   6   0       74.75       73.26      1.62 o 
   8   6   0        0.04        0.28      0.37 o 
   9   6   0       25.86       24.45      1.64 o 
  10   6   0        2.75        2.79      0.94 o 
  11   6   0        1.00        2.24      1.07 o 
  12   6   0        1.18        0.98      1.15 o 
  -7   7   0        7.62        4.25      2.68 o 
  -6   7   0       13.23       14.26      2.73 o 
  -5   7   0       31.18       32.88      2.43 o 
  -4   7   0        1.71        1.32      0.69 o 
  -3   7   0       52.85       50.76      1.78 o 
  -2   7   0      110.90      105.00      2.80 o 
  -1   7   0      227.31      218.86      2.84 o 
   0   7   0       43.94       48.86      1.21 o 
   1   7   0      203.93      179.82      2.67 o 
   2   7   0       41.70       38.47      1.36 o 
   3   7   0      266.51      277.88      3.97 o 
   4   7   0      272.94      270.24      4.11 o 
   5   7   0      379.74      381.89      5.94 o 
   6   7   0        0.01        0.05      0.43 o 
   7   7   0       65.34       63.67      1.77 o 
   8   7   0       31.64       27.23      1.37 o 
   9   7   0       13.25       11.23      0.87 o 
  10   7   0        2.70        2.97      0.72 o 
  11   7   0        4.64        4.82      1.02 o 
  12   7   0        5.17        3.27      1.05 o 
  -6   8   0        0.03       -0.54      1.48 o 
  -5   8   0        0.95        1.99      1.84 o 
  -4   8   0        0.70       -0.17      0.89 o 
  -3   8   0       21.11       21.28      1.93 o 
  -2   8   0        0.05       -0.49      0.49 o 
  -1   8   0        1.89        2.17      0.48 o 
   0   8   0       14.23        9.60      0.71 o 
   1   8   0      192.83      196.16      2.92 o 
   2   8   0       66.20       65.75      1.85 o 
   3   8   0      369.49      358.19      5.71 o 
   4   8   0      197.05      190.81      3.81 o 
   5   8   0       35.29       31.32      1.66 o 
   6   8   0      138.68      138.63      3.30 o 
   7   8   0       82.49       83.76      2.18 o 
   8   8   0        5.35        3.70      0.62 o 
   9   8   0       48.08       44.27      1.59 o 
  10   8   0       55.74       56.67      2.15 o 
  11   8   0        0.07       -0.36      0.78 o 
  12   8   0        9.67       10.13      1.87 o 
  -5   9   0        3.18        3.81      1.71 o 
  -4   9   0        0.23        1.43      0.98 o 
  -3   9   0        0.38        0.46      0.76 o 
  -2   9   0      103.35      103.82      3.30 o 
  -1   9   0       17.68       18.72      1.46 o 
   0   9   0       89.13       90.42      2.06 o 
   1   9   0        0.01        0.50      0.38 o 
   2   9   0      208.01      222.05      3.69 o 
   3   9   0       91.89       91.56      2.50 o 
   4   9   0       29.09       26.34      1.42 o 
   5   9   0        6.31        5.94      0.96 o 
   6   9   0       93.10       93.78      2.56 o 
   7   9   0       12.41       10.87      1.10 o 
   8   9   0       43.78       37.38      1.80 o 
   9   9   0       33.28       33.74      1.69 o 
  10   9   0        5.79        5.05      0.91 o 
  11   9   0        1.18        0.93      1.09 o 
  -3  10   0       16.06       20.56      2.42 o 
  -2  10   0        1.63        5.38      1.93 o 
  -1  10   0        2.26       -0.11      1.08 o 
   0  10   0        3.74        3.99      0.86 o 
   1  10   0       69.19       74.14      2.11 o 
   2  10   0       21.41       21.59      1.24 o 
   3  10   0       10.95       11.13      1.23 o 
   4  10   0        9.58       10.28      1.17 o 
   5  10   0       15.13       14.24      1.36 o 
   6  10   0        0.67        0.15      0.79 o 
   7  10   0       41.01       45.08      2.43 o 
   8  10   0        0.08        0.08      0.66 o 
   9  10   0        2.29        1.42      0.72 o 
  10  10   0        8.93        8.68      1.24 o 
  11  10   0        2.00        1.60      1.06 o 
  -2  11   0       23.29       27.72      5.36 o 
   1  11   0        0.14        2.52      1.52 o 
   2  11   0        0.54       -0.31      0.69 o 
   3  11   0        2.34        1.79      0.68 o 
   4  11   0        2.11        1.33      0.74 o 
   5  11   0        3.44        3.31      0.89 o 
   6  11   0       17.16       18.95      1.61 o 
   7  11   0       14.21       17.45      1.86 o 
   8  11   0       10.51       10.92      1.83 o 
   9  11   0        0.01       -0.61      0.86 o 
  10  11   0        0.24        0.64      0.89 o 
   2  12   0        2.25        1.45      1.12 o 
   3  12   0       13.24       19.85      1.61 o 
   4  12   0        4.91        7.71      1.74 o 
   5  12   0        0.00        1.18      0.76 o 
   6  12   0       19.12       19.63      1.75 o 
   7  12   0       15.47       25.83      5.20 o 
   8  12   0        0.81        0.16      1.11 o 
   9  12   0        0.02       -0.62      0.99 o 
   3  13   0        3.50        4.43      1.37 o 
   4  13   0        2.15        2.73      1.28 o 
   5  13   0       12.77       13.46      1.94 o 
   6  13   0       16.14       19.48      2.15 o 
  -8 -12   1        1.02       -1.00      1.00 o 
  -7 -12   1       12.31       15.12      4.57 o 
  -6 -12   1        3.28        1.62      1.09 o 
  -5 -12   1        0.11       -0.26      1.02 o 
  -4 -12   1       13.57       14.97      1.75 o 
  -3 -12   1       38.46       41.13      3.20 o 
  -2 -12   1        0.47        0.49      0.97 o 
  -9 -11   1        2.24        1.23      1.06 o 
  -8 -11   1        6.41        5.14      1.45 o 
  -7 -11   1       10.27        9.84      1.72 o 
  -6 -11   1        8.50       10.94      1.57 o 
  -5 -11   1       17.62       14.50      1.52 o 
  -4 -11   1       10.34        9.09      1.81 o 
  -3 -11   1        2.30        1.17      0.74 o 
  -2 -11   1       19.73       19.79      1.59 o 
  -1 -11   1        1.18        1.74      1.17 o 
   2 -11   1       12.94       18.90      5.36 o 
 -10 -10   1       20.99       23.42      2.05 o 
  -9 -10   1        0.95        3.14      1.08 o 
  -8 -10   1        0.79       -0.31      0.63 o 
  -7 -10   1       71.34       64.96      4.23 o 
  -6 -10   1       18.14       19.28      2.89 o 
  -5 -10   1        5.65        6.51      1.08 o 
  -4 -10   1        0.87        0.43      0.64 o 
  -3 -10   1       43.95       42.37      3.15 o 
  -2 -10   1        3.28        3.50      0.83 o 
  -1 -10   1        9.99       14.10      1.82 o 
   0 -10   1        0.36        0.16      1.42 o 
   1 -10   1        4.11        3.86      1.95 o 
   2 -10   1        5.14       26.46      4.88 o 
   3 -10   1        1.31       -0.12      1.19 o 
 -11  -9   1        3.64        8.79      2.42 o 
 -10  -9   1        0.04        0.68      0.73 o 
  -9  -9   1       35.09       36.14      2.08 o 
  -8  -9   1       15.82       15.63      1.31 o 
  -7  -9   1       19.99       22.58      1.61 o 
  -6  -9   1       10.84       10.20      1.95 o 
  -5  -9   1        0.01       -0.21      0.49 o 
  -4  -9   1       12.65        8.92      0.98 o 
  -3  -9   1        8.20        6.73      1.02 o 
  -2  -9   1      185.10      183.73      3.82 o 
  -1  -9   1        0.07        0.06      0.45 o 
   0  -9   1       16.58       16.26      1.17 o 
   1  -9   1       75.97       79.93      3.12 o 
   2  -9   1        0.23        0.09      0.86 o 
   3  -9   1        0.44        0.12      0.81 o 
   4  -9   1        9.47        8.94      1.72 o 
   5  -9   1       10.02        7.30      2.03 o 
 -11  -8   1        0.02       -0.81      0.81 o 
 -10  -8   1        1.60        0.78      0.78 o 
  -9  -8   1        4.54        4.25      0.80 o 
  -8  -8   1        6.64        8.06      1.05 o 
  -7  -8   1      186.33      189.45      3.52 o 
  -6  -8   1      317.85      322.53      5.53 o 
  -5  -8   1       28.10       28.00      1.63 o 
  -4  -8   1      286.59      282.60      5.08 o 
  -3  -8   1      284.08      269.34      4.51 o 
  -2  -8   1      101.48      102.22      2.24 o 
  -1  -8   1       63.62       67.49      1.79 o 
   0  -8   1       37.13       42.13      1.42 o 
   1  -8   1       15.43       16.72      0.88 o 
   2  -8   1       36.62       35.56      1.74 o 
   3  -8   1       27.84       28.77      1.66 o 
   4  -8   1       23.88       26.30      1.75 o 
   5  -8   1        0.98        1.46      1.02 o 
   6  -8   1        0.05       -1.33      1.33 o 
 -11  -7   1        0.45       -0.05      0.85 o 
 -10  -7   1        0.01        0.63      0.73 o 
  -9  -7   1        0.23        0.28      0.67 o 
  -8  -7   1        4.98        5.73      0.75 o 
  -7  -7   1       75.12       72.00      2.03 o 
  -6  -7   1        1.01        2.16      0.81 o 
  -5  -7   1      141.08      131.67      2.82 o 
  -4  -7   1       70.35       60.81      5.07 o 
  -3  -7   1       53.77       48.73      1.39 o 
  -2  -7   1       12.73       13.18      0.72 o 
  -1  -7   1      610.52      616.92      7.11 o 
   0  -7   1      261.54      250.56      3.48 o 
   1  -7   1      816.20      842.47      8.42 o 
   2  -7   1      117.03      126.70      3.14 o 
   3  -7   1       28.85       28.29      1.73 o 
   4  -7   1       28.58       29.40      1.74 o 
   5  -7   1        1.62        3.16      1.06 o 
   6  -7   1        0.04        0.13      1.58 o 
   7  -7   1        0.97       -1.56      1.97 o 
 -12  -6   1        0.21        0.80      1.18 o 
 -11  -6   1        6.78        6.60      1.41 o 
 -10  -6   1       31.08       28.58      1.75 o 
  -9  -6   1       18.93       18.74      1.06 o 
  -8  -6   1       32.32       30.20      1.24 o 
  -7  -6   1       59.87       60.99      1.74 o 
  -6  -6   1       55.21       56.05      1.61 o 
  -5  -6   1       39.36       28.30      1.38 o 
  -4  -6   1        0.74        0.60      0.35 o 
  -3  -6   1        0.19       -0.23      0.23 o 
  -2  -6   1       44.98       43.08      1.09 o 
  -1  -6   1       59.48       67.31      1.58 o 
   0  -6   1       10.55       11.72      0.60 o 
   1  -6   1       13.24       13.88      0.71 o 
   2  -6   1        0.56        0.23      0.32 o 
   3  -6   1       43.73       45.47      1.58 o 
   4  -6   1      163.75      157.20      3.24 o 
   5  -6   1       16.50       16.14      2.68 o 
   6  -6   1       55.66       49.81      4.46 o 
   7  -6   1        0.13        1.27      1.23 o 
   8  -6   1       13.84       12.59      3.00 o 
 -12  -5   1        0.26       -0.04      1.09 o 
 -11  -5   1        2.02        0.83      0.76 o 
 -10  -5   1        0.38        0.53      0.71 o 
  -9  -5   1       33.57       28.50      1.49 o 
  -8  -5   1        9.10       10.36      0.83 o 
  -7  -5   1       88.71       85.00      1.79 o 
  -6  -5   1       12.21       13.20      1.10 o 
  -5  -5   1       43.78       38.89      0.99 o 
  -4  -5   1      271.53      274.96      3.25 o 
  -3  -5   1      356.81      383.29      4.26 o 
  -2  -5   1       30.90       24.34      0.76 o 
  -1  -5   1      344.75      349.20      4.36 o 
   0  -5   1       75.41       71.42      1.39 o 
   1  -5   1       27.63       22.98      0.67 o 
   2  -5   1        0.04        0.83      0.27 o 
   3  -5   1        7.75       11.17      1.04 o 
   4  -5   1      144.58      145.53      2.72 o 
   5  -5   1       68.89       67.54      3.37 o 
   6  -5   1      107.61      107.66      4.18 o 
   7  -5   1        0.04        2.13      0.98 o 
   8  -5   1       16.95       18.51      3.23 o 
   9  -5   1        0.65        0.55      1.45 o 
 -12  -4   1        4.34        7.81      1.75 o 
 -11  -4   1       11.98       10.70      1.34 o 
 -10  -4   1       22.25       21.97      1.39 o 
  -9  -4   1        8.75       10.78      1.15 o 
  -8  -4   1        2.37        2.51      0.69 o 
  -7  -4   1       35.36       41.09      1.18 o 
  -6  -4   1        4.21        6.34      0.68 o 
  -5  -4   1        9.12        9.75      0.53 o 
  -4  -4   1      290.91      307.09      4.04 o 
  -3  -4   1      411.15      378.12      4.19 o 
  -2  -4   1       70.08       77.58      1.31 o 
  -1  -4   1      140.86      130.36      1.92 o 
   0  -4   1      486.93      492.65      5.22 o 
   1  -4   1       13.54        8.21      0.64 o 
   2  -4   1       31.34       32.05      0.99 o 
   3  -4   1      199.98      220.47      3.04 o 
   4  -4   1      129.08      132.82      3.01 o 
   5  -4   1       22.69       24.29      1.30 o 
   6  -4   1      190.71      192.88      4.79 o 
   7  -4   1       17.73       23.30      1.97 o 
   8  -4   1        0.69       -0.22      1.17 o 
   9  -4   1       29.37       29.61      2.88 o 
 -12  -3   1       13.93        8.83      1.96 o 
 -11  -3   1        0.12        0.57      1.06 o 
 -10  -3   1       94.22       97.57      3.35 o 
  -9  -3   1        1.34        1.86      0.56 o 
  -8  -3   1      297.95      299.73      4.18 o 
  -7  -3   1      102.32      104.02      1.90 o 
  -6  -3   1        8.72       10.40      0.76 o 
  -5  -3   1       43.53       48.59      1.02 o 
  -4  -3   1     1914.23     1984.72     18.98 o 
  -3  -3   1      223.92      250.89      2.92 o 
  -2  -3   1       12.49       10.34      0.82 o 
  -1  -3   1      786.08      772.69     12.80 o 
   0  -3   1       10.12        9.82      0.49 o 
   1  -3   1        0.05       -0.09      0.16 o 
   2  -3   1      111.31      138.39      2.23 o 
   3  -3   1      102.83      111.16      1.91 o 
   4  -3   1       88.91       85.94      2.32 o 
   5  -3   1      366.96      373.79      5.89 o 
   6  -3   1       53.09       51.43      1.72 o 
   7  -3   1        1.15       -0.43      0.65 o 
   8  -3   1        7.47        9.38      1.46 o 
   9  -3   1        0.68        0.19      1.05 o 
  10  -3   1        0.00       -0.06      1.08 o 
 -11  -2   1        0.67        0.82      1.11 o 
 -10  -2   1       24.93       25.01      1.71 o 
  -9  -2   1        4.73        6.67      1.09 o 
  -8  -2   1       57.01       50.27      1.67 o 
  -7  -2   1       64.63       59.49      1.60 o 
  -6  -2   1       27.39       29.95      1.02 o 
  -5  -2   1      973.60      966.25      9.99 o 
  -4  -2   1       44.47       48.21      1.06 o 
  -3  -2   1     2015.40     1954.44     18.42 o 
  -2  -2   1      498.55      500.17      5.75 o 
  -1  -2   1       35.60       39.61      0.96 o 
   0  -2   1      240.64      226.00      3.17 o 
   1  -2   1      346.16      326.94      4.45 o 
   2  -2   1        7.55        9.21      0.50 o 
   3  -2   1       75.76       78.29      1.64 o 
   4  -2   1      282.18      294.26      3.51 o 
   5  -2   1       49.35       52.06      1.30 o 
   6  -2   1      203.91      204.62      3.59 o 
   7  -2   1        3.09        1.67      0.55 o 
   8  -2   1        3.54        1.00      0.72 o 
   9  -2   1        0.86        0.83      0.87 o 
  10  -2   1        2.07        0.57      1.43 o 
  11  -2   1        0.06        0.73      1.38 o 
 -11  -1   1        0.00        0.91      1.04 o 
 -10  -1   1        8.80        9.21      1.43 o 
  -9  -1   1       27.19       23.74      1.51 o 
  -8  -1   1       93.64       93.63      2.25 o 
  -7  -1   1      147.68      139.01      2.56 o 
  -6  -1   1        1.24        1.06      0.34 o 
  -5  -1   1     1192.34     1167.53     13.11 o 
  -4  -1   1        2.90        2.73      0.38 o 
  -3  -1   1     1688.06     1692.05     17.39 o 
  -2  -1   1     2138.31     2160.20     20.22 o 
  -1  -1   1     3296.17     3199.00    107.89 o 
   0  -1   1      170.96      162.10      2.77 o 
   1  -1   1     8603.09     7643.66    130.00 o 
   2  -1   1      716.54      718.25     24.20 o 
   3  -1   1      299.95      313.02      4.11 o 
   4  -1   1      177.05      166.35      2.55 o 
   5  -1   1       59.97       52.35      1.55 o 
   6  -1   1      121.39      132.37      2.45 o 
   7  -1   1        6.51        7.17      0.88 o 
   8  -1   1       15.71       17.40      1.15 o 
   9  -1   1        0.40       -0.60      0.65 o 
  10  -1   1        1.73        1.87      0.96 o 
  11  -1   1        4.22        2.88      1.25 o 
 -11   0   1        0.14        0.23      1.97 o 
 -10   0   1        8.04        5.68      1.46 o 
  -9   0   1        0.70        0.57      0.79 o 
  -8   0   1        0.70        1.17      0.57 o 
  -7   0   1        1.23        0.47      0.42 o 
  -6   0   1        8.00        9.03      0.66 o 
  -5   0   1       60.18       57.89      1.37 o 
  -4   0   1      132.95      136.00      2.49 o 
  -3   0   1      165.67      162.16      2.52 o 
  -2   0   1    10046.56     8990.31    161.11 o 
  -1   0   1      354.00      328.08      5.19 o 
   0   0   1     1657.76     1545.15     56.94 o 
   1   0   1      262.74      265.89      4.01 o 
   2   0   1    16263.75    13974.01    208.43 o 
   3   0   1     5589.22     5467.66     62.00 o 
   4   0   1       13.63       15.46      0.61 o 
   5   0   1       17.07       21.50      0.80 o 
   6   0   1      613.50      601.50      8.08 o 
   7   0   1       93.30       89.82      1.87 o 
   8   0   1       14.02       13.47      0.93 o 
   9   0   1        8.57        6.00      1.25 o 
  10   0   1        0.33       -0.64      0.64 o 
  11   0   1        0.20        1.47      0.95 o 
 -11   1   1        1.71        1.46      1.84 o 
 -10   1   1        2.32        2.14      1.36 o 
  -9   1   1        2.17        1.66      1.09 o 
  -8   1   1       50.77       57.06      2.33 o 
  -7   1   1        0.03        0.91      0.52 o 
  -6   1   1        1.12        0.77      0.37 o 
  -5   1   1      112.16      107.42      2.08 o 
  -4   1   1      138.09      129.72      2.33 o 
  -3   1   1       12.13       11.84      0.57 o 
  -2   1   1      797.85      766.58     16.12 o 
  -1   1   1      162.96      157.31      2.13 o 
   0   1   1      268.03      277.36      9.69 o 
   1   1   1        7.71        6.77      0.39 o 
   2   1   1     4937.89     4331.76    152.56 o 
   3   1   1    16920.33    15128.29    170.68 o 
   4   1   1      151.31      160.54      2.06 o 
   5   1   1      935.16      977.43      9.72 o 
   6   1   1       30.07       34.34      1.06 o 
   7   1   1       42.53       42.57      1.21 o 
   8   1   1       89.70       88.21      1.95 o 
   9   1   1        0.42        0.11      0.47 o 
  10   1   1        1.80        0.99      0.78 o 
  11   1   1       13.90       14.01      1.47 o 
  12   1   1        1.28        0.16      1.40 o 
 -10   2   1        4.26        3.69      1.71 o 
  -9   2   1        3.67        5.13      1.15 o 
  -8   2   1        8.52        7.56      1.07 o 
  -7   2   1        6.97        6.97      1.00 o 
  -6   2   1       97.23       98.49      2.55 o 
  -5   2   1       45.18       46.70      1.43 o 
  -4   2   1        1.35        1.49      0.41 o 
  -2   2   1      431.79      423.04      6.78 o 
  -1   2   1     2700.09     2421.42    103.40 o 
   0   2   1     2310.23     2171.21     63.79 o 
   1   2   1     3030.17     2974.56     60.63 o 
   2   2   1      629.96      581.41     10.80 o 
   3   2   1     7963.93     7116.19     88.26 o 
   4   2   1     2376.09     2317.09     19.34 o 
   5   2   1     1006.73     1023.48     10.20 o 
   6   2   1     1386.17     1405.16     12.14 o 
   7   2   1       40.94       43.92      1.58 o 
   8   2   1        8.28        9.22      0.84 o 
   9   2   1        6.31        8.30      1.00 o 
  10   2   1       22.94       21.90      1.41 o 
  11   2   1        0.49        1.27      0.93 o 
  12   2   1        3.26        5.36      1.41 o 
 -10   3   1        3.28       -0.68      4.02 o 
  -9   3   1        0.94        0.52      0.84 o 
  -8   3   1       31.26       30.52      2.02 o 
  -7   3   1       20.84       18.24      1.41 o 
  -6   3   1       15.49       14.65      1.10 o 
  -5   3   1        6.98        9.32      0.99 o 
  -4   3   1       97.24       89.55      1.50 o 
  -3   3   1       36.92       34.01      1.10 o 
  -2   3   1      125.25      129.98      2.35 o 
  -1   3   1        2.25        1.74      0.28 o 
   0   3   1       27.63       26.76      0.87 o 
   1   3   1      390.83      394.56      7.56 o 
   2   3   1        4.44        4.68      0.37 o 
   3   3   1      173.76      169.66      2.41 o 
   4   3   1       75.41       67.21      1.26 o 
   5   3   1       19.35       15.46      0.59 o 
   6   3   1       89.13       91.15      1.58 o 
   7   3   1        0.08        0.31      0.30 o 
   8   3   1      431.48      440.17      5.61 o 
   9   3   1       93.40       90.28      2.11 o 
  10   3   1       12.33       12.22      1.28 o 
  11   3   1        4.33        5.77      1.73 o 
  12   3   1        0.01        3.11      1.51 o 
  -9   4   1       15.75       15.52      2.31 o 
  -8   4   1        6.52        7.45      1.39 o 
  -7   4   1        0.83        0.25      0.76 o 
  -6   4   1       84.57       89.11      3.46 o 
  -5   4   1       16.17       17.47      1.27 o 
  -4   4   1        1.92        2.35      0.57 o 
  -3   4   1      712.10      717.93      8.50 o 
  -2   4   1       67.29       59.51      1.40 o 
  -1   4   1     2418.09     2632.74     31.11 o 
   0   4   1      243.63      259.19      3.83 o 
   1   4   1      735.03      729.37     10.50 o 
   2   4   1      783.76      822.24     13.65 o 
   3   4   1      468.61      461.82      5.61 o 
   4   4   1      404.22      419.22      4.33 o 
   5   4   1      260.94      283.35      3.49 o 
   6   4   1       95.75      105.15      1.53 o 
   7   4   1       39.97       35.35      0.92 o 
   8   4   1      260.12      260.78      3.64 o 
   9   4   1      109.41      112.84      2.62 o 
  10   4   1       48.09       46.86      2.51 o 
  11   4   1       29.76       29.62      1.93 o 
  12   4   1        1.04        4.02      1.26 o 
  13   4   1       11.00       11.68      2.33 o 
  -8   5   1        1.25        1.75      1.34 o 
  -7   5   1       31.76       36.32      2.90 o 
  -6   5   1        2.15        2.09      1.63 o 
  -5   5   1        0.47        0.05      0.55 o 
  -4   5   1       63.91       63.70      1.95 o 
  -3   5   1       25.13       22.96      0.95 o 
  -2   5   1       24.78       20.56      0.89 o 
  -1   5   1      382.23      398.94      5.19 o 
   0   5   1      317.65      357.41      4.40 o 
   1   5   1      395.33      402.87      5.31 o 
   2   5   1     2549.81     2700.22     28.39 o 
   3   5   1      589.90      610.40      7.48 o 
   4   5   1      597.65      621.49      6.88 o 
   5   5   1       11.31       19.80      0.75 o 
   6   5   1      200.05      202.55      2.55 o 
   7   5   1       43.65       48.32      1.09 o 
   8   5   1      101.11       95.92      1.76 o 
   9   5   1        2.54        2.07      0.70 o 
  10   5   1        0.05       -0.36      0.51 o 
  11   5   1       26.32       24.83      1.57 o 
  12   5   1       15.07       16.27      1.55 o 
  13   5   1        0.05       -1.10      1.43 o 
  -8   6   1        5.10        7.72      3.78 o 
  -7   6   1        3.40        4.02      1.89 o 
  -6   6   1      129.83      130.07      4.75 o 
  -5   6   1        6.92        5.50      1.33 o 
  -4   6   1       54.09       50.93      2.15 o 
  -3   6   1        1.30        0.87      0.46 o 
  -2   6   1      233.08      237.58      3.77 o 
  -1   6   1        0.51        0.26      0.32 o 
   0   6   1      190.92      207.23      3.12 o 
   1   6   1       57.16       67.31      1.79 o 
   2   6   1      212.79      246.94      3.73 o 
   3   6   1        3.50        0.32      0.22 o 
   4   6   1      627.26      680.05      7.76 o 
   5   6   1       45.66       46.71      1.43 o 
   6   6   1       44.11       44.71      1.49 o 
   7   6   1      261.90      247.33      3.19 o 
   8   6   1        8.48        9.48      0.94 o 
   9   6   1       12.61       10.48      0.88 o 
  10   6   1       20.90       21.83      1.51 o 
  11   6   1        5.14        4.63      1.01 o 
  12   6   1        0.03       -0.17      0.82 o 
  13   6   1        0.00        0.07      1.05 o 
  -7   7   1       18.05       20.63      4.41 o 
  -6   7   1        2.22        3.30      1.61 o 
  -5   7   1        0.06        0.23      0.90 o 
  -4   7   1       14.00       15.80      1.46 o 
  -3   7   1      140.62      143.64      3.16 o 
  -2   7   1       10.97        9.77      1.08 o 
  -1   7   1      112.99      114.11      2.12 o 
   0   7   1        5.65        6.55      0.57 o 
   1   7   1        0.71        0.60      0.40 o 
   2   7   1       73.58       75.51      1.71 o 
   3   7   1      599.60      623.46      6.85 o 
   4   7   1      217.24      199.06      3.54 o 
   5   7   1        0.06        0.35      0.41 o 
   6   7   1      156.97      171.04      3.44 o 
   7   7   1      272.06      270.56      4.42 o 
   8   7   1        2.70        3.45      0.55 o 
   9   7   1        0.05       -0.29      0.40 o 
  10   7   1        0.00       -0.26      0.48 o 
  11   7   1        0.69        0.20      0.70 o 
  12   7   1        9.86       11.19      1.42 o 
  -6   8   1        2.75        1.01      1.72 o 
  -5   8   1        0.55       -0.28      0.94 o 
  -4   8   1       31.10       29.06      1.85 o 
  -3   8   1        5.94        5.35      1.23 o 
  -2   8   1        9.46       10.14      1.43 o 
  -1   8   1       76.68       76.83      2.10 o 
   0   8   1        4.31        3.11      0.53 o 
   1   8   1       76.75       73.54      1.62 o 
   2   8   1      125.75      121.90      2.52 o 
   3   8   1      433.15      407.82      6.89 o 
   4   8   1      153.52      148.69      3.89 o 
   5   8   1       10.14       10.36      1.61 o 
   6   8   1      121.93      126.04      3.38 o 
   7   8   1      139.01      140.00      3.01 o 
   8   8   1       29.66       30.11      1.34 o 
   9   8   1       24.09       22.10      1.13 o 
  10   8   1       74.83       74.08      2.21 o 
  11   8   1        0.11        0.18      0.71 o 
  12   8   1       13.33       14.81      1.55 o 
  -5   9   1        2.39       15.59      4.41 o 
  -4   9   1        3.80        4.03      1.34 o 
  -3   9   1        3.84        3.53      0.95 o 
  -2   9   1        1.39        2.26      1.07 o 
  -1   9   1        3.65        2.12      0.83 o 
   0   9   1       18.72       13.04      1.05 o 
   1   9   1        0.34        0.01      0.39 o 
   2   9   1      127.98      116.08      2.93 o 
   3   9   1      205.94      194.63      3.89 o 
   4   9   1       18.80       16.12      1.16 o 
   5   9   1       94.55       97.22      3.08 o 
   6   9   1       87.74       81.05      2.29 o 
   7   9   1        2.00        0.38      0.68 o 
   8   9   1      110.51      114.35      2.82 o 
   9   9   1       87.90       84.53      2.37 o 
  10   9   1        0.90        1.67      0.63 o 
  11   9   1        0.28        0.42      0.66 o 
  12   9   1        7.45       16.07      3.94 o 
  -4  10   1        0.81       -0.47      3.15 o 
  -3  10   1        3.92        4.72      1.33 o 
  -2  10   1       26.59       31.28      1.94 o 
  -1  10   1       11.59       11.19      1.39 o 
   0  10   1       16.22       19.29      1.44 o 
   1  10   1       74.45       72.71      2.13 o 
   2  10   1        4.99        5.59      0.83 o 
   3  10   1        3.84        2.01      0.90 o 
   4  10   1        6.18        9.52      0.93 o 
   5  10   1       59.86       58.85      1.88 o 
   6  10   1        8.20        9.34      1.41 o 
   7  10   1       37.56       40.06      1.73 o 
   8  10   1       28.54       29.76      1.83 o 
   9  10   1        0.00        0.46      0.71 o 
  10  10   1        6.17        5.44      0.95 o 
  11  10   1        7.34        6.01      1.03 o 
  -2  11   1        7.94       10.88      1.67 o 
  -1  11   1       23.79       25.83      3.22 o 
   0  11   1        0.02        0.42      1.08 o 
   1  11   1       13.30       10.56      1.08 o 
   2  11   1       51.10       45.52      1.90 o 
   3  11   1       20.19       15.79      1.19 o 
   4  11   1       59.24       53.33      2.41 o 
   5  11   1        8.66        7.03      1.14 o 
   6  11   1       14.63       13.47      1.40 o 
   7  11   1        1.35        1.55      1.13 o 
   8  11   1        7.27       10.91      2.15 o 
   9  11   1        0.00       -0.51      0.63 o 
  10  11   1        0.02       -0.44      0.78 o 
  11  11   1        0.04       -0.45      0.79 o 
   1  12   1       35.75       48.11      4.28 o 
   2  12   1        3.14        3.00      1.23 o 
   3  12   1       12.59       13.19      1.20 o 
   4  12   1       11.67       12.31      1.28 o 
   5  12   1        2.48        1.81      0.82 o 
   6  12   1        6.52        9.11      1.47 o 
   7  12   1        0.14       -0.72      1.17 o 
   8  12   1        3.60        2.43      0.98 o 
   9  12   1        0.29        2.56      0.91 o 
  10  12   1       12.68       11.40      1.62 o 
   2  13   1        0.95       -1.06      1.21 o 
   3  13   1        7.99        8.79      2.28 o 
   4  13   1        6.57        8.10      1.24 o 
   5  13   1       20.02       22.64      2.17 o 
   6  13   1        4.42        5.40      1.98 o 
   7  13   1        0.72        0.10      1.02 o 
   8  13   1        7.04        8.52      2.00 o 
  -6 -12   2       16.84       19.06      2.11 o 
  -5 -12   2        0.25        3.56      3.85 o 
  -4 -12   2        3.93        2.00      1.23 o 
  -3 -12   2       19.06       22.30      4.33 o 
  -2 -12   2        0.12        0.88      1.13 o 
  -8 -11   2        0.06        1.14      1.25 o 
  -7 -11   2        2.28        1.07      1.09 o 
  -6 -11   2        1.10        0.65      1.04 o 
  -5 -11   2        4.04        3.13      1.31 o 
  -4 -11   2        1.74        1.20      0.86 o 
  -3 -11   2        3.95        3.49      1.04 o 
  -2 -11   2       17.56       19.15      1.77 o 
  -1 -11   2       20.63       21.62      1.92 o 
  -9 -10   2       43.51       48.49      3.34 o 
  -8 -10   2       21.35       22.43      1.67 o 
  -7 -10   2        7.67        7.60      1.94 o 
  -6 -10   2       21.86       23.70      2.36 o 
  -5 -10   2        0.74       -0.56      0.67 o 
  -4 -10   2       10.06       10.12      1.22 o 
  -3 -10   2        2.93        2.82      0.89 o 
  -2 -10   2        8.48        9.16      1.28 o 
  -1 -10   2        7.97        8.53      1.36 o 
   0 -10   2       19.37        9.61      2.84 o 
   1 -10   2        0.13        1.17      2.68 o 
   2 -10   2        1.04        3.15      2.84 o 
   3 -10   2        0.53       -0.55      1.78 o 
 -10  -9   2       10.73       10.35      2.15 o 
  -9  -9   2        0.30       -0.19      0.84 o 
  -8  -9   2        4.27        2.76      0.80 o 
  -7  -9   2       94.68       92.84      2.96 o 
  -6  -9   2       21.93       18.66      2.39 o 
  -5  -9   2        3.97        4.03      1.43 o 
  -4  -9   2      114.82      111.11      3.82 o 
  -3  -9   2        0.02        0.36      0.53 o 
  -2  -9   2       22.30       24.09      1.33 o 
  -1  -9   2       40.95       44.71      1.59 o 
   0  -9   2        0.76        2.18      0.82 o 
   1  -9   2       27.08       28.19      2.45 o 
   2  -9   2        0.80        2.66      1.80 o 
   3  -9   2        1.79        1.09      1.43 o 
   4  -9   2        6.60        6.53      2.00 o 
 -10  -8   2        0.63        2.18      1.91 o 
  -9  -8   2       16.63       17.24      1.66 o 
  -8  -8   2       33.87       40.95      2.05 o 
  -7  -8   2        5.15        4.53      0.84 o 
  -6  -8   2       50.73       47.14      1.87 o 
  -5  -8   2        3.36       11.30      1.22 o 
  -4  -8   2      959.65      929.31     11.90 o 
  -3  -8   2      111.06      112.91      2.74 o 
  -2  -8   2       28.72       29.39      1.28 o 
  -1  -8   2       15.81       17.40      1.26 o 
   0  -8   2        6.68        5.43      0.83 o 
   1  -8   2       38.58       41.37      2.56 o 
   2  -8   2       23.72       20.15      1.90 o 
   3  -8   2       32.75       38.29      2.22 o 
   4  -8   2        1.84        1.71      1.27 o 
   5  -8   2        5.89        5.18      2.38 o 
   6  -8   2        3.42       -1.13      1.89 o 
 -11  -7   2        1.53        0.97      0.97 o 
 -10  -7   2        3.19        1.49      0.82 o 
  -9  -7   2        0.01        0.88      0.72 o 
  -8  -7   2        7.34        9.47      1.37 o 
  -7  -7   2        3.84        5.58      1.41 o 
  -6  -7   2        0.64        1.84      0.59 o 
  -5  -7   2      101.53       96.37      2.29 o 
  -4  -7   2      343.35      318.41      5.74 o 
  -3  -7   2       52.59       48.54      1.61 o 
  -2  -7   2       21.67       21.40      1.11 o 
  -1  -7   2      804.03      798.48      8.72 o 
   0  -7   2      113.44      113.79      2.26 o 
   1  -7   2      427.69      439.12      5.37 o 
   2  -7   2      224.02      221.83      5.66 o 
   3  -7   2       37.70       38.18      1.60 o 
   4  -7   2       14.93       14.30      1.26 o 
   5  -7   2       21.96       23.95      2.19 o 
   6  -7   2        0.26       -1.11      1.11 o 
   7  -7   2        0.05        0.53      1.84 o 
 -11  -6   2        2.27        1.49      1.31 o 
 -10  -6   2        1.48        1.44      0.81 o 
  -9  -6   2        6.33        6.64      1.02 o 
  -8  -6   2       53.63       49.71      1.67 o 
  -7  -6   2        5.29        7.24      0.74 o 
  -6  -6   2       77.92       69.28      1.89 o 
  -5  -6   2       25.82       26.44      1.14 o 
  -4  -6   2      283.81      288.47      4.13 o 
  -3  -6   2      307.62      299.38      4.19 o 
  -2  -6   2      353.41      325.27      4.38 o 
  -1  -6   2       43.16       41.69      1.09 o 
   0  -6   2        3.52        3.12      0.44 o 
   1  -6   2        0.18        0.45      0.33 o 
   2  -6   2      145.52      153.33      2.61 o 
   3  -6   2       11.35       10.72      0.89 o 
   4  -6   2      243.22      242.57      4.38 o 
   5  -6   2       37.58       43.53      3.50 o 
   6  -6   2       70.20       72.19      3.30 o 
   7  -6   2       11.19       12.17      1.93 o 
   8  -6   2        0.08       -0.60      1.92 o 
 -11  -5   2        5.11        7.17      1.73 o 
 -10  -5   2        1.58        1.99      0.90 o 
  -9  -5   2        0.18        0.08      0.70 o 
  -8  -5   2       48.24       49.50      2.33 o 
  -7  -5   2        5.71        6.90      0.78 o 
  -6  -5   2       36.52       36.44      1.18 o 
  -5  -5   2       15.37       15.89      1.00 o 
  -4  -5   2       87.72       83.69      1.73 o 
  -3  -5   2        0.08        0.06      0.28 o 
  -2  -5   2       13.97       15.97      0.68 o 
  -1  -5   2      138.87      139.06      2.13 o 
   0  -5   2        3.62        6.44      0.48 o 
   1  -5   2       20.80       23.75      0.93 o 
   2  -5   2       61.02       53.71      1.14 o 
   3  -5   2        0.54        0.48      0.43 o 
   4  -5   2       70.94       75.25      1.98 o 
   5  -5   2        3.88        3.99      1.12 o 
   6  -5   2       25.96       26.96      2.47 o 
   7  -5   2        2.57        3.83      1.88 o 
   8  -5   2        1.19        0.30      1.67 o 
   9  -5   2        0.43        0.00      1.19 o 
 -11  -4   2        0.65        2.67      1.05 o 
 -10  -4   2        0.19       -0.16      0.83 o 
  -9  -4   2       50.79       57.11      1.99 o 
  -8  -4   2       64.25       69.08      2.31 o 
  -7  -4   2       92.92      103.45      2.13 o 
  -6  -4   2      293.53      289.63      3.76 o 
  -5  -4   2       84.18       83.92      1.60 o 
  -4  -4   2       73.79       78.51      1.46 o 
  -3  -4   2       51.88       50.97      1.21 o 
  -2  -4   2      116.32      105.25      1.68 o 
  -1  -4   2       70.22       81.37      1.45 o 
   0  -4   2       79.53       76.67      1.41 o 
   1  -4   2       19.43       24.96      0.74 o 
   2  -4   2        0.29        1.55      0.27 o 
   3  -4   2       41.92       37.34      0.92 o 
   4  -4   2       27.10       23.52      1.34 o 
   5  -4   2        4.94        3.21      0.72 o 
   6  -4   2       31.62       33.31      2.32 o 
   7  -4   2       89.84       89.29      4.32 o 
   8  -4   2        0.04       -0.54      0.93 o 
   9  -4   2       57.35       60.27      7.82 o 
 -11  -3   2        0.47       -0.56      1.02 o 
 -10  -3   2       59.68       56.33      4.84 o 
  -9  -3   2       18.49       16.85      1.23 o 
  -8  -3   2      195.19      184.93      3.12 o 
  -7  -3   2        5.21        6.62      0.76 o 
  -6  -3   2        3.33        3.21      0.51 o 
  -5  -3   2      354.70      350.45      3.89 o 
  -4  -3   2      473.73      490.19      4.65 o 
  -3  -3   2      315.79      332.53      3.64 o 
  -2  -3   2     1496.54     1495.81     14.78 o 
  -1  -3   2      661.40      649.13      6.33 o 
   0  -3   2        1.41       -0.15      0.15 o 
   1  -3   2      208.70      185.60      2.55 o 
   2  -3   2      314.43      302.68      3.70 o 
   3  -3   2      215.88      224.78      2.83 o 
   4  -3   2       57.37       55.99      1.64 o 
   5  -3   2       11.36       15.31      1.02 o 
   6  -3   2       37.71       41.37      1.69 o 
   7  -3   2        0.59        0.24      0.80 o 
   8  -3   2       32.21       31.06      2.59 o 
   9  -3   2        7.43        5.75      1.53 o 
  10  -3   2        1.08        1.72      1.27 o 
 -11  -2   2        0.18        0.91      1.16 o 
 -10  -2   2        5.24        2.79      0.96 o 
  -9  -2   2        1.26        2.34      0.96 o 
  -8  -2   2       15.62       15.07      1.03 o 
  -7  -2   2       46.57       47.81      1.40 o 
  -6  -2   2       60.58       58.70      1.44 o 
  -5  -2   2      511.08      521.12      5.89 o 
  -4  -2   2       80.29       99.64      1.64 o 
  -3  -2   2        5.04        7.44      0.52 o 
  -2  -2   2       67.94       67.25      1.35 o 
  -1  -2   2       18.29       16.22      0.89 o 
   0  -2   2      352.94      355.01      4.06 o 
   1  -2   2     1486.98     1519.91     15.44 o 
   2  -2   2       83.51       95.50      1.53 o 
   3  -2   2      411.82      442.20      7.47 o 
   4  -2   2      122.38      114.49      1.97 o 
   5  -2   2      199.60      223.25      3.38 o 
   6  -2   2       30.78       27.10      0.92 o 
   7  -2   2      104.44      109.15      2.28 o 
   8  -2   2       10.32       12.31      1.34 o 
   9  -2   2        5.17        5.76      1.41 o 
  10  -2   2        0.03       -0.46      0.95 o 
  11  -2   2        1.35        3.19      1.81 o 
 -11  -1   2        3.68        2.72      1.26 o 
 -10  -1   2       29.33       30.52      2.19 o 
  -9  -1   2       50.34       43.29      2.06 o 
  -8  -1   2        9.18        7.55      0.93 o 
  -7  -1   2      246.66      246.31      3.40 o 
  -6  -1   2        1.03        0.69      0.34 o 
  -5  -1   2      714.28      715.41      7.27 o 
  -4  -1   2        7.96        9.22      0.73 o 
  -3  -1   2        0.38       -0.02      0.13 o 
  -2  -1   2      442.56      436.40      5.80 o 
  -1  -1   2        2.73        2.27      1.02 o 
   0  -1   2      192.78      197.72      2.92 o 
   1  -1   2       23.04       21.44      0.71 o 
   2  -1   2        1.87        3.88      0.49 o 
   3  -1   2       85.34       94.68      2.15 o 
   4  -1   2      337.70      370.42      4.50 o 
   5  -1   2      370.99      396.18      5.12 o 
   6  -1   2        7.37        5.31      0.64 o 
   7  -1   2       27.42       25.10      1.24 o 
   8  -1   2      103.30      110.07      2.69 o 
   9  -1   2       15.41       14.31      1.30 o 
  10  -1   2        1.28        0.45      1.20 o 
  11  -1   2        0.00        0.10      1.11 o 
 -11   0   2        6.45        5.61      1.72 o 
 -10   0   2        3.95        1.20      1.23 o 
  -9   0   2        4.60        4.63      1.52 o 
  -8   0   2        7.52        8.00      1.01 o 
  -7   0   2        8.87        6.80      0.88 o 
  -6   0   2        8.38        7.43      0.67 o 
  -5   0   2       27.68       29.06      0.98 o 
  -4   0   2       59.45       64.14      1.36 o 
  -3   0   2       69.02       70.58      1.26 o 
  -2   0   2     2441.48     2369.60     22.45 o 
  -1   0   2      194.88      181.12      2.84 o 
   0   0   2     5565.06     4981.28     67.03 o 
   1   0   2       23.04       22.44      0.67 o 
   2   0   2       30.43       38.66      0.80 o 
   3   0   2      444.25      426.05      5.77 o 
   4   0   2     2025.71     2005.49     22.98 o 
   5   0   2      958.69     1021.18     10.46 o 
   6   0   2      133.59      129.34      2.17 o 
   7   0   2       97.34       97.56      2.05 o 
   8   0   2       57.34       55.09      1.82 o 
   9   0   2       21.74       20.14      1.29 o 
  10   0   2        5.55        3.93      1.14 o 
  11   0   2        5.45        3.79      1.32 o 
  12   0   2        3.03        1.80      1.78 o 
 -10   1   2        0.32        0.98      1.61 o 
  -9   1   2        4.87        5.75      1.63 o 
  -8   1   2       11.41       13.25      1.31 o 
  -7   1   2        0.67        0.84      0.52 o 
  -6   1   2       40.94       40.49      1.45 o 
  -5   1   2       24.83       25.20      1.07 o 
  -4   1   2       22.42       21.65      0.84 o 
  -3   1   2       16.60       16.79      0.68 o 
  -2   1   2       67.07       63.59      1.27 o 
  -1   1   2     1498.29     1376.20     14.80 o 
   0   1   2     2063.94     2009.85     28.50 o 
   1   1   2     4351.73     3957.59     75.51 o 
   2   1   2      370.59      373.02      5.24 o 
   3   1   2     1853.52     1880.88     19.54 o 
   4   1   2     2647.90     2595.27     25.84 o 
   5   1   2     2866.58     2935.34     26.49 o 
   6   1   2      801.83      825.96      8.24 o 
   7   1   2        7.59        9.30      0.86 o 
   8   1   2      110.80      114.18      2.37 o 
   9   1   2       85.62       84.99      2.12 o 
  10   1   2        2.59        2.18      0.71 o 
  11   1   2        9.37        7.53      1.24 o 
  12   1   2        0.14       -0.54      1.21 o 
 -10   2   2        0.43       -0.31      1.61 o 
  -9   2   2        0.00       -0.16      0.93 o 
  -8   2   2        3.06        1.87      0.88 o 
  -7   2   2        8.28       10.19      1.21 o 
  -6   2   2      118.65      111.61      2.83 o 
  -5   2   2       23.11       24.07      1.21 o 
  -4   2   2        1.17        1.41      0.30 o 
  -3   2   2      356.01      350.11      4.93 o 
  -2   2   2      643.15      648.23      9.33 o 
  -1   2   2       84.80       76.39      2.04 o 
   0   2   2     1541.40     1517.46     25.02 o 
   1   2   2      493.82      480.19      5.51 o 
   2   2   2     3160.53     3145.97     37.73 o 
   3   2   2        2.59        2.11      0.32 o 
   4   2   2      532.71      525.60      5.13 o 
   5   2   2      118.35      130.45      1.88 o 
   6   2   2        0.58        0.13      0.25 o 
   7   2   2      248.10      254.39      3.48 o 
   8   2   2      411.13      432.43      5.11 o 
   9   2   2       15.74       16.38      1.25 o 
  10   2   2        1.56        1.78      0.63 o 
  11   2   2        4.13        5.04      1.06 o 
  12   2   2        2.30        0.77      1.26 o 
  -9   3   2       13.69       16.36      2.17 o 
  -8   3   2       42.34       41.25      2.69 o 
  -7   3   2       28.29       30.58      1.95 o 
  -6   3   2        9.80        9.18      1.35 o 
  -5   3   2       17.44       20.99      1.20 o 
  -4   3   2       24.00       25.12      1.44 o 
  -3   3   2      205.36      196.03      3.47 o 
  -2   3   2        6.52        5.26      0.50 o 
  -1   3   2     1672.98     1707.04     19.20 o 
   0   3   2      239.67      259.99      3.78 o 
   1   3   2      389.73      401.68      7.28 o 
   2   3   2      772.92      715.53      9.88 o 
   4   3   2       91.63       90.79      1.60 o 
   5   3   2        0.22        0.19      0.11 o 
   6   3   2      866.72      825.32      8.51 o 
   7   3   2      420.10      415.72      4.07 o 
   8   3   2       41.31       33.40      1.11 o 
   9   3   2        1.45        0.76      0.53 o 
  10   3   2       51.54       48.47      1.88 o 
  11   3   2        0.81        1.63      0.77 o 
  12   3   2        0.86        1.07      1.16 o 
  13   3   2        0.17       -0.82      2.60 o 
  -9   4   2        0.41       -1.47      1.63 o 
  -8   4   2        4.39        4.48      1.80 o 
  -7   4   2        1.45        0.15      0.77 o 
  -6   4   2       83.02       82.15      3.02 o 
  -5   4   2      181.16      182.66      3.83 o 
  -4   4   2        0.44        1.12      0.71 o 
  -3   4   2      272.71      283.81      4.25 o 
  -2   4   2        0.37        0.06      0.23 o 
  -1   4   2       20.81       28.27      0.90 o 
   0   4   2      767.38      742.79      8.37 o 
   1   4   2      159.21      186.08      4.47 o 
   2   4   2      242.24      269.79      8.16 o 
   3   4   2      590.99      587.60      8.11 o 
   4   4   2      163.14      159.88      2.25 o 
   5   4   2        9.85       12.40      0.68 o 
   6   4   2      158.12      138.29      1.77 o 
   7   4   2      152.78      150.82      1.97 o 
   8   4   2      362.35      349.08      3.97 o 
   9   4   2       11.38       15.19      1.07 o 
  10   4   2       50.55       51.88      3.86 o 
  11   4   2        8.26        5.24      1.06 o 
  12   4   2       14.67       15.59      1.77 o 
  13   4   2        9.08        8.56      2.22 o 
  -8   5   2        0.03       -0.92      1.11 o 
  -7   5   2       11.03       14.77      2.18 o 
  -6   5   2       43.70       45.39      2.72 o 
  -5   5   2       46.16       39.48      2.01 o 
  -4   5   2        1.64        2.21      0.63 o 
  -3   5   2       72.75       72.79      2.03 o 
  -2   5   2      148.45      167.29      2.66 o 
  -1   5   2      430.80      442.96      6.19 o 
   0   5   2      937.66     1011.93     11.02 o 
   1   5   2       88.81      116.22      1.94 o 
   2   5   2     2138.84     2297.67     23.87 o 
   3   5   2       41.91       42.20      1.06 o 
   4   5   2      217.47      216.07      3.32 o 
   5   5   2       92.34       99.59      1.74 o 
   6   5   2       51.39       48.71      1.05 o 
   7   5   2       48.95       44.20      1.07 o 
   8   5   2       13.13       12.92      0.67 o 
   9   5   2       75.56       78.30      2.79 o 
  10   5   2        2.40        1.31      0.67 o 
  11   5   2       33.14       32.13      3.11 o 
  12   5   2       15.65       15.46      1.57 o 
  13   5   2        0.01        0.13      1.16 o 
  -7   6   2        6.89        9.15      1.97 o 
  -6   6   2       29.20       32.38      3.28 o 
  -5   6   2       45.77       47.93      4.36 o 
  -4   6   2        0.98        0.97      0.52 o 
  -3   6   2        4.92        7.04      0.92 o 
  -2   6   2      151.69      150.99      2.86 o 
  -1   6   2       46.14       56.67      1.70 o 
   0   6   2      435.21      442.71      6.54 o 
   1   6   2      191.50      164.66      2.99 o 
   2   6   2       11.28       17.23      0.67 o 
   3   6   2      340.27      372.40      4.62 o 
   4   6   2     1406.15     1471.96     16.45 o 
   5   6   2      647.25      675.83      8.53 o 
   6   6   2       16.21       23.81      1.43 o 
   7   6   2        1.52        1.26      0.40 o 
   8   6   2       27.82       27.52      0.98 o 
   9   6   2        1.13        1.39      0.39 o 
  10   6   2        0.75        0.78      0.57 o 
  11   6   2        2.69        1.45      1.02 o 
  12   6   2        9.21        7.32      1.64 o 
  13   6   2        3.46        2.14      1.39 o 
  -6   7   2       11.67        9.36      2.04 o 
  -5   7   2       13.15       14.10      1.59 o 
  -4   7   2       19.12       17.27      1.57 o 
  -3   7   2       73.10       65.26      2.19 o 
  -2   7   2        5.32        4.23      0.76 o 
  -1   7   2       22.72       23.26      1.11 o 
   0   7   2       42.11       42.03      1.40 o 
   1   7   2       14.54       17.15      0.93 o 
   2   7   2      141.55      131.37      2.41 o 
   3   7   2      295.69      309.24      4.12 o 
   4   7   2       20.22       21.86      1.15 o 
   5   7   2      678.12      659.62      8.95 o 
   6   7   2        0.31        0.28      0.41 o 
   7   7   2      124.33      123.96      2.44 o 
   8   7   2       57.88       56.10      1.82 o 
   9   7   2        0.01        0.20      0.40 o 
  10   7   2        6.84        6.77      0.88 o 
  11   7   2        5.96        5.41      0.98 o 
  12   7   2        0.14       -0.06      0.71 o 
  13   7   2        1.47        1.35      1.05 o 
  -6   8   2        4.38        2.68      3.15 o 
  -5   8   2       23.35       26.32      2.75 o 
  -4   8   2       17.09       16.80      1.88 o 
  -3   8   2       14.55       11.98      1.68 o 
  -2   8   2       68.55       66.86      2.18 o 
  -1   8   2       38.32       40.77      1.66 o 
   0   8   2        7.65        8.40      0.79 o 
   1   8   2       16.09       19.70      1.00 o 
   2   8   2       24.82       23.14      1.12 o 
   3   8   2       60.06       61.80      1.81 o 
   4   8   2      282.31      274.11      6.95 o 
   5   8   2        1.87        1.93      0.60 o 
   6   8   2       12.40        8.05      0.90 o 
   7   8   2        3.91        3.32      0.70 o 
   8   8   2        0.12        0.26      0.45 o 
   9   8   2      104.27      106.55      2.34 o 
  10   8   2      143.59      149.11      2.87 o 
  11   8   2        0.00       -0.07      0.60 o 
  12   8   2       11.37        9.95      1.90 o 
  13   8   2        0.90        1.35      1.23 o 
  -5   9   2        0.84        2.52      1.89 o 
  -4   9   2        3.97        4.39      1.20 o 
  -3   9   2        1.95        0.78      0.69 o 
  -2   9   2        1.28        2.40      0.81 o 
  -1   9   2        4.16        1.57      0.65 o 
   0   9   2       18.23       22.25      1.31 o 
   1   9   2       15.85       12.27      1.12 o 
   2   9   2       80.02       85.52      2.52 o 
   3   9   2       31.95       31.71      1.36 o 
   4   9   2       65.08       69.65      2.20 o 
   5   9   2      156.01      146.81      3.83 o 
   6   9   2      132.84      132.77      3.44 o 
   7   9   2        0.01        0.62      0.55 o 
   8   9   2       45.44       42.96      1.74 o 
   9   9   2       27.24       29.44      1.43 o 
  10   9   2        0.24        0.20      0.54 o 
  11   9   2       39.52       43.59      1.85 o 
  12   9   2        3.16        2.76      0.89 o 
  -3  10   2       14.68       18.34      2.06 o 
  -2  10   2        0.26        0.29      0.69 o 
  -1  10   2       28.09       26.11      1.85 o 
   0  10   2       18.49       20.77      1.27 o 
   1  10   2       29.86       35.70      1.63 o 
   2  10   2      174.30      159.56      3.03 o 
   3  10   2       38.71       31.16      1.36 o 
   4  10   2       23.19       25.32      1.25 o 
   5  10   2      113.35      114.52      3.08 o 
   6  10   2       22.56       20.55      1.45 o 
   7  10   2       32.41       28.87      1.86 o 
   8  10   2       81.37       86.57      2.73 o 
   9  10   2        1.87        1.76      0.78 o 
  10  10   2       38.36       43.48      1.98 o 
  11  10   2       29.10       29.51      2.31 o 
  12  10   2        4.55        5.08      1.39 o 
  -2  11   2        1.45        1.79      2.43 o 
  -1  11   2        4.37        1.45      1.11 o 
   0  11   2       55.12       53.96      2.45 o 
   1  11   2        1.12        1.98      0.80 o 
   2  11   2       10.61        9.08      0.90 o 
   3  11   2        1.60        1.84      0.77 o 
   4  11   2        5.06        3.77      0.81 o 
   5  11   2       58.09       50.16      2.16 o 
   6  11   2       91.89       85.99      3.12 o 
   7  11   2        2.96        2.44      1.34 o 
   8  11   2        0.09        0.61      0.61 o 
   9  11   2        0.03        0.39      0.63 o 
  10  11   2        2.55        2.41      0.83 o 
  11  11   2        0.10        0.66      0.79 o 
   0  12   2       21.76       29.52      2.81 o 
   1  12   2       54.43       66.46      2.83 o 
   2  12   2        0.12        0.75      0.62 o 
   3  12   2        7.53        7.10      1.47 o 
   4  12   2       28.40       27.87      1.77 o 
   5  12   2       20.64       22.06      1.89 o 
   6  12   2        1.21        3.43      2.03 o 
   7  12   2        3.82        1.51      1.51 o 
   8  12   2        1.66        1.31      0.78 o 
   9  12   2        6.93        7.75      1.31 o 
  10  12   2       14.44       16.50      1.72 o 
   2  13   2       15.66       24.36      3.68 o 
   3  13   2       37.91       45.85      2.13 o 
   4  13   2        2.57        3.23      0.98 o 
   5  13   2       33.82       32.13      2.17 o 
   6  13   2       44.91       43.13      3.98 o 
   7  13   2        0.19        0.20      1.13 o 
   8  13   2        0.39        1.40      1.25 o 
   9  13   2        2.95        4.29      1.19 o 
  -7 -11   3        2.48        4.36      1.49 o 
  -6 -11   3        0.01       -0.60      1.28 o 
  -5 -11   3       18.18       17.52      2.20 o 
  -4 -11   3       14.77       15.57      2.02 o 
  -3 -11   3        1.76        2.83      1.13 o 
  -2 -11   3        0.10        0.09      0.96 o 
  -1 -11   3        1.80        1.04      0.99 o 
  -8 -10   3       43.12       52.61      5.51 o 
  -7 -10   3       20.61       26.10      2.63 o 
  -6 -10   3        2.86        3.09      1.26 o 
  -5 -10   3        8.40        8.17      1.28 o 
  -4 -10   3        5.03        5.38      1.22 o 
  -3 -10   3       29.97       28.82      2.10 o 
  -2 -10   3        1.41        1.86      0.97 o 
  -1 -10   3        1.52        1.52      0.91 o 
   0 -10   3       16.03       20.25      2.91 o 
   1 -10   3       12.78       17.96      2.68 o 
   2 -10   3        5.41        7.05      2.06 o 
  -9  -9   3       11.21       14.53      2.37 o 
  -8  -9   3       20.40       22.48      1.86 o 
  -7  -9   3        7.50        6.64      1.23 o 
  -6  -9   3      125.45      128.48      3.73 o 
  -5  -9   3       59.89       59.86      2.97 o 
  -4  -9   3       10.70       10.45      1.24 o 
  -3  -9   3        2.66        2.41      0.86 o 
  -2  -9   3       35.94       36.18      2.62 o 
  -1  -9   3        0.59       -0.44      0.58 o 
   0  -9   3        0.05       -0.08      0.56 o 
   1  -9   3        5.64        9.26      2.62 o 
   2  -9   3       36.49       38.95      2.56 o 
   3  -9   3        1.35        0.82      1.31 o 
   4  -9   3        0.64       -0.89      1.72 o 
 -10  -8   3        8.19        7.63      1.85 o 
  -9  -8   3       13.09       14.86      1.98 o 
  -8  -8   3       45.58       46.32      2.44 o 
  -7  -8   3        0.54        0.86      0.62 o 
  -6  -8   3       73.37       74.17      2.69 o 
  -5  -8   3       20.00       21.02      1.69 o 
  -4  -8   3      102.14       97.81      3.66 o 
  -3  -8   3      130.54      115.25      2.89 o 
  -2  -8   3      143.89      137.99      2.89 o 
  -1  -8   3        0.13        0.11      0.44 o 
   0  -8   3        9.78       13.19      0.97 o 
   1  -8   3       28.09       32.66      2.37 o 
   2  -8   3       15.55       11.78      1.42 o 
   3  -8   3       30.93       32.35      2.37 o 
   4  -8   3        1.40        0.04      1.09 o 
   5  -8   3        3.03        3.64      1.53 o 
 -10  -7   3        3.70        3.47      1.12 o 
  -9  -7   3        0.55        0.50      0.82 o 
  -8  -7   3        0.50       -0.64      0.64 o 
  -7  -7   3        0.34        1.59      1.31 o 
  -6  -7   3       34.38       33.37      1.58 o 
  -5  -7   3       30.30       28.57      1.93 o 
  -4  -7   3        7.81        8.48      0.94 o 
  -3  -7   3        2.17        2.76      0.58 o 
  -2  -7   3      433.81      425.39      5.88 o 
  -1  -7   3     1020.77      989.16     12.11 o 
   0  -7   3      192.63      183.24      3.27 o 
   1  -7   3      176.72      187.86      3.73 o 
   2  -7   3       92.23       96.67      3.50 o 
   3  -7   3        0.37        0.64      0.69 o 
   4  -7   3       16.50       17.77      1.58 o 
   5  -7   3       22.48       26.46      2.70 o 
   6  -7   3        4.23        5.95      3.11 o 
   7  -7   3        8.02        3.15      3.47 o 
 -10  -6   3        7.59        7.99      1.39 o 
  -9  -6   3       10.52       11.05      1.26 o 
  -8  -6   3        2.55        1.85      0.64 o 
  -7  -6   3       23.57       18.90      1.19 o 
  -6  -6   3        8.88        9.24      0.84 o 
  -5  -6   3        6.17        7.93      0.78 o 
  -4  -6   3       53.15       49.60      1.17 o 
  -3  -6   3      156.14      147.83      2.73 o 
  -2  -6   3       18.45       21.02      1.10 o 
  -1  -6   3       28.64       29.98      1.20 o 
   0  -6   3      186.53      173.81      2.93 o 
   1  -6   3       86.00       77.66      1.82 o 
   2  -6   3      357.76      367.29      5.02 o 
   3  -6   3        7.21        8.54      1.92 o 
   4  -6   3      201.07      200.59      3.96 o 
   5  -6   3       27.75       23.57      1.76 o 
   6  -6   3       24.19       27.65      3.10 o 
   7  -6   3       17.90       18.55      2.59 o 
   8  -6   3        0.46       -1.37      1.37 o 
 -11  -5   3        3.60        5.06      1.67 o 
 -10  -5   3       11.70       11.06      1.87 o 
  -9  -5   3        3.94        1.04      0.86 o 
  -8  -5   3        4.68        3.85      0.82 o 
  -7  -5   3       12.21        9.95      0.80 o 
  -6  -5   3       19.93       19.01      0.96 o 
  -5  -5   3      152.87      151.22      2.68 o 
  -4  -5   3       83.15       91.45      2.03 o 
  -3  -5   3      248.25      229.09      2.67 o 
  -2  -5   3      123.53      122.17      2.27 o 
  -1  -5   3      453.73      418.95      5.57 o 
   0  -5   3      242.26      210.65      2.71 o 
   1  -5   3       46.57       52.53      1.13 o 
   2  -5   3        7.34        8.17      0.60 o 
   3  -5   3       15.12       13.46      1.04 o 
   4  -5   3       57.28       54.15      2.05 o 
   5  -5   3       13.28       14.63      1.26 o 
   6  -5   3        0.04       -0.56      0.56 o 
   7  -5   3        7.69        7.22      1.70 o 
   8  -5   3        0.97       -0.39      0.94 o 
   9  -5   3        8.40        6.13      1.85 o 
 -11  -4   3        1.24        2.12      1.43 o 
 -10  -4   3        3.04        2.30      1.29 o 
  -9  -4   3       15.77       14.99      1.69 o 
  -8  -4   3      101.66       99.75      2.87 o 
  -7  -4   3       92.57       92.50      2.15 o 
  -6  -4   3        1.31        1.56      0.42 o 
  -5  -4   3      107.22      120.21      2.09 o 
  -4  -4   3       27.40       34.82      1.07 o 
  -3  -4   3      268.99      266.96      3.58 o 
  -2  -4   3      162.48      176.08      2.37 o 
  -1  -4   3        9.78        9.01      0.57 o 
   0  -4   3      330.19      315.51      3.37 o 
   1  -4   3      139.97      137.18      1.81 o 
   2  -4   3      206.76      204.76      2.34 o 
   3  -4   3        0.13        1.04      0.38 o 
   4  -4   3        1.76        1.41      0.49 o 
   5  -4   3       25.94       22.47      1.27 o 
   6  -4   3        4.17        4.51      0.99 o 
   7  -4   3       45.34       51.10      2.78 o 
   8  -4   3        0.00       -0.76      0.97 o 
   9  -4   3       14.51       11.39      2.13 o 
 -11  -3   3        1.26        1.14      1.34 o 
 -10  -3   3       27.18       27.14      2.11 o 
  -9  -3   3       16.25       12.93      1.40 o 
  -8  -3   3        3.54        2.21      0.67 o 
  -7  -3   3       97.63       94.63      1.95 o 
  -6  -3   3       15.52       17.33      0.82 o 
  -5  -3   3      129.25      136.98      2.13 o 
  -4  -3   3      515.89      542.34      5.71 o 
  -3  -3   3      155.91      154.10      2.52 o 
  -2  -3   3      218.59      230.09      3.07 o 
  -1  -3   3      168.62      177.15      2.21 o 
   0  -3   3      305.71      363.10      3.53 o 
   1  -3   3       30.91       27.54      0.73 o 
   2  -3   3      236.71      218.71      2.81 o 
   3  -3   3       64.68       58.28      1.22 o 
   4  -3   3      162.94      165.47      3.73 o 
   5  -3   3       26.87       29.50      1.52 o 
   6  -3   3        3.00        1.34      0.49 o 
   7  -3   3        0.90        0.36      0.61 o 
   8  -3   3       13.70       14.99      1.56 o 
   9  -3   3       17.64       20.01      2.04 o 
  10  -3   3        0.02        2.42      1.13 o 
 -11  -2   3        7.41        6.93      2.68 o 
 -10  -2   3       35.42       37.20      2.27 o 
  -9  -2   3        6.07        4.90      1.14 o 
  -8  -2   3       35.88       39.45      1.62 o 
  -7  -2   3        1.86        2.12      0.52 o 
  -6  -2   3       29.97       30.52      1.23 o 
  -5  -2   3      191.84      189.90      2.57 o 
  -4  -2   3      181.12      192.72      2.68 o 
  -3  -2   3      567.06      568.97      5.44 o 
  -2  -2   3     1277.79     1281.94     11.36 o 
  -1  -2   3     2113.42     2164.02     19.70 o 
   0  -2   3      473.29      519.63      5.69 o 
   1  -2   3     1055.56     1107.44     12.78 o 
   2  -2   3      219.55      239.58      3.80 o 
   3  -2   3      766.12      856.76     11.18 o 
   4  -2   3      114.07      120.96      2.06 o 
   5  -2   3        9.05       11.39      1.29 o 
   6  -2   3        6.67        6.39      0.85 o 
   7  -2   3        8.88        7.90      0.91 o 
   8  -2   3        0.99        0.78      0.64 o 
   9  -2   3        0.21        0.35      0.72 o 
  10  -2   3        8.59        9.49      1.66 o 
  11  -2   3        2.20        2.85      1.26 o 
 -10  -1   3       12.64        9.94      1.68 o 
  -9  -1   3        1.16        0.73      0.77 o 
  -8  -1   3        0.09        1.11      0.64 o 
  -7  -1   3      172.97      175.03      3.30 o 
  -6  -1   3       34.95       34.67      1.28 o 
  -5  -1   3      182.61      182.11      2.78 o 
  -4  -1   3       87.38       81.35      1.65 o 
  -3  -1   3        6.93        5.92      0.60 o 
  -2  -1   3        0.81        1.35      0.39 o 
  -1  -1   3     2043.42     1985.09     28.65 o 
   0  -1   3       30.92       28.82      0.90 o 
   1  -1   3      136.33      146.60      2.55 o 
   2  -1   3      204.21      182.84      3.39 o 
   3  -1   3       56.96       67.87      1.43 o 
   4  -1   3      409.07      423.91      4.93 o 
   5  -1   3       25.73       30.46      1.08 o 
   6  -1   3       11.64       12.83      0.80 o 
   7  -1   3       17.69       19.49      1.22 o 
   8  -1   3       16.58       15.69      1.21 o 
   9  -1   3        0.41        0.23      0.64 o 
  10  -1   3        0.26       -0.50      0.79 o 
  11  -1   3        0.66       -0.23      0.96 o 
 -10   0   3        1.68        1.15      1.19 o 
  -9   0   3       10.00        9.30      1.36 o 
  -8   0   3      106.24      103.71      3.13 o 
  -7   0   3       91.94       91.76      2.41 o 
  -6   0   3        0.90        0.92      0.46 o 
  -5   0   3       20.64       21.40      1.10 o 
  -4   0   3      119.76      119.32      2.01 o 
  -3   0   3        0.99        1.13      0.30 o 
  -2   0   3      877.06      879.68     12.25 o 
  -1   0   3       20.38       23.30      0.74 o 
   0   0   3        8.03       12.23      0.74 o 
   1   0   3      303.71      286.09      4.76 o 
   2   0   3       16.00       19.06      0.63 o 
   3   0   3     1145.69     1123.67     15.40 o 
   4   0   3      466.32      435.00      4.97 o 
   5   0   3       61.08       55.40      1.30 o 
   6   0   3      980.11     1022.08     11.30 o 
   7   0   3        0.34        0.34      0.37 o 
   8   0   3      124.52      122.19      3.06 o 
   9   0   3        7.13        6.93      0.96 o 
  10   0   3        1.70        0.76      0.73 o 
  11   0   3        4.60        3.52      1.25 o 
  12   0   3        0.01       -1.09      1.09 o 
 -10   1   3        5.14        6.98      2.39 o 
  -9   1   3        0.15       -0.50      0.95 o 
  -8   1   3        0.27       -0.26      0.64 o 
  -7   1   3        2.08        2.83      0.68 o 
  -6   1   3       15.43       15.73      0.97 o 
  -5   1   3        4.95        7.00      0.68 o 
  -4   1   3       16.78       19.71      0.77 o 
  -3   1   3      255.44      239.62      3.50 o 
  -2   1   3       32.58       26.73      0.78 o 
  -1   1   3      998.33      963.93     15.40 o 
   0   1   3       34.23       31.60      0.85 o 
   1   1   3        9.22        8.11      0.51 o 
   2   1   3      261.52      242.26      3.59 o 
   3   1   3        1.53        1.63      0.27 o 
   4   1   3      115.04      121.75      1.96 o 
   5   1   3     1151.84     1182.78     10.94 o 
   6   1   3       25.46       19.57      0.74 o 
   7   1   3        1.60        1.03      0.41 o 
   8   1   3      151.77      161.02      2.87 o 
   9   1   3      140.63      143.65      2.84 o 
  10   1   3        2.57        2.44      1.10 o 
  11   1   3       57.37       61.44      4.20 o 
  12   1   3        5.21        1.53      1.39 o 
  -9   2   3        0.29       -1.00      1.48 o 
  -8   2   3        5.09        3.86      1.18 o 
  -7   2   3        0.13        0.41      0.74 o 
  -6   2   3       17.54       15.74      1.19 o 
  -5   2   3       32.46       34.43      1.43 o 
  -4   2   3       96.44      104.65      2.14 o 
  -3   2   3      370.93      360.12      4.68 o 
  -2   2   3      280.23      264.78      3.91 o 
  -1   2   3      127.53      125.84      1.97 o 
   0   2   3       25.68       28.67      0.96 o 
   1   2   3     1307.83     1216.66     12.54 o 
   2   2   3      791.10      799.51      9.58 o 
   3   2   3      484.41      447.09      5.47 o 
   4   2   3      228.59      219.37      2.64 o 
   5   2   3     1123.18     1144.45     11.03 o 
   6   2   3      111.30      107.64      1.56 o 
   7   2   3      313.40      311.34      3.79 o 
   8   2   3      114.70      120.16      2.44 o 
   9   2   3       13.72       12.73      0.95 o 
  10   2   3       63.75       60.94      1.87 o 
  11   2   3       12.95       11.77      1.19 o 
  12   2   3        0.02       -0.87      0.87 o 
  13   2   3        4.39        5.67      2.36 o 
  -9   3   3        3.94        6.07      1.95 o 
  -8   3   3        7.57        2.16      2.91 o 
  -7   3   3        0.02       -0.26      0.69 o 
  -6   3   3        0.75       -0.54      0.54 o 
  -5   3   3       16.13       15.67      1.31 o 
  -4   3   3       13.05       11.99      1.06 o 
  -3   3   3       93.99       90.91      2.86 o 
  -2   3   3      216.76      238.42      4.37 o 
  -1   3   3        7.64       10.27      0.84 o 
   0   3   3     1886.57     1869.46     23.13 o 
   1   3   3      197.86      179.75      2.45 o 
   2   3   3      873.35      834.48     10.21 o 
   3   3   3       51.41       49.20      1.07 o 
   4   3   3        9.76        8.41      0.46 o 
   5   3   3      142.67      131.80      1.91 o 
   6   3   3        3.50        2.70      0.34 o 
   7   3   3       64.65       69.84      1.32 o 
   8   3   3       19.33       19.60      1.06 o 
   9   3   3      220.89      214.77      3.38 o 
  10   3   3       83.59       83.44      2.37 o 
  11   3   3        3.42        2.46      1.23 o 
  12   3   3        0.16        0.86      0.94 o 
  13   3   3        0.33        0.19      1.48 o 
  -8   4   3        6.10        4.31      1.44 o 
  -7   4   3        3.03        2.73      1.27 o 
  -6   4   3       70.79       75.56      3.00 o 
  -5   4   3      255.87      258.45      5.21 o 
  -4   4   3        0.68        0.26      0.44 o 
  -3   4   3      349.68      364.33      4.43 o 
  -2   4   3      155.95      154.64      2.92 o 
  -1   4   3        7.83        7.46      0.79 o 
   0   4   3      258.61      246.65      3.32 o 
   1   4   3     1438.74     1412.13     13.01 o 
   2   4   3        0.15       -0.17      0.17 o 
   3   4   3       68.26       66.15      1.33 o 
   4   4   3       64.33       64.86      1.35 o 
   5   4   3       56.87       54.98      1.05 o 
   6   4   3        8.26       10.54      0.76 o 
   7   4   3      352.99      358.47      4.07 o 
   8   4   3      194.49      194.91      2.60 o 
   9   4   3       44.45       39.58      1.47 o 
  10   4   3       19.85       25.87      1.99 o 
  11   4   3        0.21        1.15      0.86 o 
  12   4   3        0.55        2.01      0.94 o 
  13   4   3        3.41        2.36      1.56 o 
  -8   5   3       22.18       21.02      3.47 o 
  -7   5   3        6.93        7.33      1.64 o 
  -6   5   3        6.11        6.79      1.49 o 
  -5   5   3       19.47       19.05      1.59 o 
  -4   5   3       93.48       97.51      2.70 o 
  -3   5   3      107.40      111.86      2.65 o 
  -2   5   3       22.27       22.25      0.93 o 
  -1   5   3        0.88        0.69      0.84 o 
   0   5   3     2026.59     2132.69     24.51 o 
   1   5   3      246.65      299.81      3.93 o 
   2   5   3     1482.94     1482.27     32.13 o 
   3   5   3       35.73       29.41      0.73 o 
   4   5   3        0.42       -0.15      0.21 o 
   5   5   3      408.14      413.65      4.99 o 
   6   5   3      192.07      186.58      2.47 o 
   7   5   3       40.59       39.44      1.11 o 
   8   5   3       10.73        7.60      0.67 o 
   9   5   3       26.48       21.68      1.33 o 
  10   5   3      167.45      157.96      3.42 o 
  11   5   3        0.04        0.34      0.67 o 
  12   5   3        2.70        2.55      1.09 o 
  13   5   3       13.53        6.44      2.43 o 
  -7   6   3        1.30       -1.51      1.51 o 
  -6   6   3        0.56        1.07      1.40 o 
  -5   6   3        9.30        7.61      1.60 o 
  -4   6   3        4.94        4.62      0.95 o 
  -3   6   3       46.12       44.36      1.58 o 
  -2   6   3      119.96      124.76      2.56 o 
  -1   6   3        0.45        0.87      0.36 o 
   0   6   3        1.63        2.41      0.49 o 
   1   6   3      130.11      127.33      2.23 o 
   2   6   3        0.63        0.20      0.24 o 
   3   6   3        0.06        0.01      0.27 o 
   4   6   3      169.81      172.64      2.48 o 
   5   6   3      855.05      858.82     10.31 o 
   6   6   3      136.26      132.94      2.55 o 
   7   6   3      748.81      762.86      9.54 o 
   8   6   3       29.73       26.48      1.12 o 
   9   6   3       88.48       93.98      1.84 o 
  10   6   3       55.59       55.34      2.16 o 
  11   6   3        3.49        2.85      0.95 o 
  12   6   3        0.58        0.60      1.16 o 
  13   6   3        7.46        4.34      1.37 o 
  -6   7   3       12.73        8.75      3.07 o 
  -5   7   3        3.58        1.89      1.06 o 
  -4   7   3      116.47      122.48      3.54 o 
  -3   7   3      114.15      110.63      2.67 o 
  -2   7   3       12.32       14.09      1.09 o 
  -1   7   3        1.02        1.03      0.47 o 
   0   7   3      190.26      190.61      3.64 o 
   1   7   3       62.16       64.70      1.80 o 
   2   7   3       54.60       42.79      1.19 o 
   3   7   3      174.73      186.81      2.93 o 
   4   7   3      171.46      176.96      3.48 o 
   5   7   3      157.29      158.86      2.18 o 
   6   7   3       88.85       89.51      2.33 o 
   7   7   3        2.38        3.71      3.31 o 
   8   7   3        1.68        1.74      0.46 o 
   9   7   3        5.50        3.39      0.63 o 
  10   7   3       11.83       13.25      1.00 o 
  11   7   3        0.00        0.33      0.67 o 
  12   7   3        0.75        2.34      0.99 o 
  13   7   3        0.58       -1.45      1.98 o 
  -5   8   3       18.73       19.04      2.17 o 
  -4   8   3       72.09       75.42      3.17 o 
  -3   8   3       44.87       50.13      2.05 o 
  -2   8   3      132.96      135.70      2.86 o 
  -1   8   3       18.79       16.80      1.24 o 
   0   8   3        0.27       -0.06      0.40 o 
   1   8   3       21.30       20.24      1.06 o 
   2   8   3      120.69      120.72      2.16 o 
   3   8   3       50.18       44.51      1.55 o 
   4   8   3        8.27        7.97      0.74 o 
   5   8   3      236.16      220.06      4.19 o 
   6   8   3        5.67        8.52      0.70 o 
   7   8   3       74.52       73.18      2.10 o 
   8   8   3       21.28       19.10      1.18 o 
   9   8   3        5.55        4.39      1.09 o 
  10   8   3       13.94       14.75      1.01 o 
  11   8   3        5.86        3.58      0.81 o 
  12   8   3       22.36       21.19      1.68 o 
  13   8   3        0.05        0.79      2.52 o 
  -4   9   3        2.53       -0.89      1.22 o 
  -3   9   3        0.52       -0.06      0.72 o 
  -2   9   3        2.42        1.78      0.75 o 
  -1   9   3       45.04       43.38      2.01 o 
   0   9   3       46.87       47.70      2.02 o 
   1   9   3       83.23       71.97      2.53 o 
   2   9   3       39.48       35.25      1.50 o 
   3   9   3       17.34       15.51      1.54 o 
   4   9   3       16.01       16.55      1.22 o 
   5   9   3       19.21       18.76      1.37 o 
   6   9   3       98.29       94.03      2.67 o 
   7   9   3       38.89       34.95      1.63 o 
   8   9   3       58.05       52.66      1.90 o 
   9   9   3       66.67       70.15      2.26 o 
  10   9   3       11.04       11.42      1.37 o 
  11   9   3       12.09       12.31      1.13 o 
  12   9   3       19.51       16.03      1.68 o 
  13   9   3        0.02       -0.95      1.58 o 
  -3  10   3        0.02        0.30      1.67 o 
  -2  10   3        1.03        1.02      0.84 o 
  -1  10   3        0.51        0.36      0.77 o 
   0  10   3       16.72       14.84      1.41 o 
   1  10   3       54.69       55.04      2.65 o 
   2  10   3        2.48        5.56      0.93 o 
   3  10   3       60.77       55.77      1.98 o 
   4  10   3      124.45      100.85      2.72 o 
   5  10   3       11.55       10.10      1.16 o 
   6  10   3       13.64       13.80      1.22 o 
   7  10   3       51.43       51.72      2.07 o 
   8  10   3       71.78       71.79      2.44 o 
   9  10   3        7.49        5.60      0.93 o 
  10  10   3        2.77        2.71      0.94 o 
  11  10   3       28.38       38.30      1.91 o 
  12  10   3        0.95        1.26      0.89 o 
  -2  11   3        0.52        1.94      1.66 o 
  -1  11   3        2.07        2.88      1.09 o 
   0  11   3       22.52       26.37      1.85 o 
   1  11   3        0.00       -0.57      0.57 o 
   2  11   3       23.85       21.51      1.20 o 
   3  11   3       71.14       70.43      2.15 o 
   4  11   3        1.61        0.68      0.64 o 
   5  11   3       55.37       51.49      2.17 o 
   6  11   3       57.17       55.14      2.28 o 
   7  11   3        0.04        1.02      1.04 o 
   8  11   3        1.64        0.13      0.56 o 
   9  11   3        0.06        1.33      0.84 o 
  10  11   3        1.86        1.03      0.71 o 
  11  11   3       13.97       14.96      1.40 o 
  12  11   3        7.62        6.98      1.33 o 
   0  12   3        0.25       -0.48      0.97 o 
   1  12   3       13.50       13.47      1.55 o 
   2  12   3       22.78       23.75      1.59 o 
   3  12   3        0.23        0.69      0.92 o 
   4  12   3       17.58       22.52      2.43 o 
   5  12   3        0.07       -0.32      0.68 o 
   6  12   3       12.39       15.79      1.42 o 
   7  12   3       23.81       24.57      2.22 o 
   8  12   3       34.02       32.24      1.89 o 
   9  12   3       18.20       16.81      1.57 o 
  10  12   3        0.10        0.94      0.67 o 
  11  12   3        5.08        5.20      1.06 o 
   2  13   3        0.56        0.51      0.98 o 
   3  13   3       40.29       43.52      2.12 o 
   4  13   3        7.89        6.32      1.10 o 
   5  13   3       16.29       16.96      1.59 o 
   6  13   3        4.10        3.92      1.03 o 
   7  13   3        2.58        3.19      1.32 o 
   8  13   3       21.97       28.51      3.94 o 
   9  13   3        9.69       10.53      1.45 o 
  10  13   3        0.29       -0.19      0.81 o 
   5  14   3       22.63       24.94      2.81 o 
   6  14   3        8.64        9.94      1.71 o 
   7  14   3       12.03       13.61      3.13 o 
  -4 -11   4        3.57        6.53      2.69 o 
  -3 -11   4        0.04        0.08      1.28 o 
  -2 -11   4        1.34        1.90      1.50 o 
  -7 -10   4        3.62        3.81      1.43 o 
  -6 -10   4       56.09       62.96      4.00 o 
  -5 -10   4       12.91        7.90      3.93 o 
  -4 -10   4        0.87        1.08      1.16 o 
  -3 -10   4       44.64       49.93      3.18 o 
  -2 -10   4       43.37       42.01      2.79 o 
  -1 -10   4        0.08       -0.20      0.85 o 
   0 -10   4        4.04        3.83      1.45 o 
   1 -10   4        4.25        6.03      2.15 o 
   2 -10   4        1.16        3.62      2.99 o 
  -8  -9   4        0.72        1.58      2.21 o 
  -7  -9   4        6.21        6.95      1.24 o 
  -6  -9   4        8.68        8.21      1.24 o 
  -5  -9   4        0.01        1.54      0.89 o 
  -4  -9   4       86.13       82.88      3.52 o 
  -3  -9   4       30.05       28.41      2.06 o 
  -2  -9   4        3.00        3.67      0.97 o 
  -1  -9   4       10.35       14.02      1.50 o 
   0  -9   4        7.38        7.76      1.53 o 
   1  -9   4       12.20       16.77      4.95 o 
   2  -9   4        2.25        4.04      1.63 o 
   3  -9   4       10.95        8.42      2.68 o 
   4  -9   4       13.05       18.50      7.72 o 
  -9  -8   4        3.73        2.70      1.81 o 
  -8  -8   4       19.27       19.38      5.49 o 
  -7  -8   4        4.41        5.72      1.66 o 
  -6  -8   4      116.20      111.93      3.58 o 
  -5  -8   4       57.04       50.25      2.55 o 
  -4  -8   4        0.18        0.01      1.15 o 
  -3  -8   4       21.51       22.44      1.77 o 
  -2  -8   4        0.27        0.98      0.55 o 
  -1  -8   4       21.44       20.86      1.47 o 
   0  -8   4       46.91       46.43      1.67 o 
   1  -8   4        0.55        1.07      0.66 o 
   2  -8   4        0.20       -0.67      0.89 o 
   3  -8   4       35.13       38.35      3.02 o 
   4  -8   4        0.10        0.81      0.96 o 
   5  -8   4        0.05        2.35      1.95 o 
  -9  -7   4        0.70        0.56      1.58 o 
  -8  -7   4        0.24        1.82      1.96 o 
  -7  -7   4        4.88        4.47      1.17 o 
  -6  -7   4        5.66        5.32      0.94 o 
  -5  -7   4        0.02       -0.37      0.48 o 
  -4  -7   4       26.55       27.97      3.08 o 
  -3  -7   4      288.77      282.19      4.62 o 
  -2  -7   4       49.55       43.27      1.60 o 
  -1  -7   4       78.41       77.08      2.09 o 
   0  -7   4       29.51       29.70      1.54 o 
   1  -7   4      265.56      256.92      4.50 o 
   2  -7   4       67.35       61.58      2.26 o 
   3  -7   4       27.08       28.15      2.20 o 
   4  -7   4       20.93       23.76      1.85 o 
   5  -7   4       49.15       59.38      3.11 o 
   6  -7   4       10.05       11.96      3.02 o 
 -10  -6   4       12.17        7.94      1.78 o 
  -9  -6   4        6.56        5.54      1.22 o 
  -8  -6   4        0.29        0.17      0.69 o 
  -7  -6   4        0.11        1.35      1.01 o 
  -6  -6   4       23.86       25.57      1.40 o 
  -5  -6   4        2.78        5.16      1.12 o 
  -4  -6   4       59.60       56.95      2.16 o 
  -3  -6   4       70.45       62.76      1.71 o 
  -2  -6   4      214.12      203.57      3.76 o 
  -1  -6   4       44.23       46.64      1.88 o 
   0  -6   4      116.91      113.90      2.39 o 
   1  -6   4       81.83       89.64      2.05 o 
   2  -6   4      158.85      176.80      3.42 o 
   3  -6   4        8.79       11.39      1.43 o 
   4  -6   4      159.04      162.79      4.17 o 
   5  -6   4       15.22       13.89      1.53 o 
   6  -6   4        1.09       -0.26      1.04 o 
   7  -6   4       22.62       34.49      5.83 o 
 -10  -5   4        0.09       -1.02      1.10 o 
  -9  -5   4        1.11       -0.11      0.99 o 
  -8  -5   4        5.09        3.26      0.80 o 
  -7  -5   4      119.91      121.31      2.73 o 
  -6  -5   4       12.20       13.87      0.86 o 
  -5  -5   4       49.29       45.22      1.78 o 
  -4  -5   4        0.22        0.33      0.37 o 
  -3  -5   4        4.89        3.78      0.64 o 
  -2  -5   4        0.31        0.12      0.43 o 
  -1  -5   4      103.22      103.05      2.30 o 
   0  -5   4       35.60       36.46      1.32 o 
   1  -5   4      179.81      174.75      2.82 o 
   2  -5   4      369.67      379.97      5.17 o 
   3  -5   4      382.43      363.76      5.85 o 
   4  -5   4       96.74       98.69      2.83 o 
   5  -5   4        6.66        3.13      0.97 o 
   6  -5   4        2.64        2.99      1.47 o 
   7  -5   4       29.49       32.62      2.07 o 
   8  -5   4        0.45        0.50      1.03 o 
 -10  -4   4        0.80        0.47      1.19 o 
  -9  -4   4       50.07       49.27      2.89 o 
  -8  -4   4        6.44        4.66      1.08 o 
  -7  -4   4        0.84        1.14      0.59 o 
  -6  -4   4      115.75      113.78      2.13 o 
  -5  -4   4       43.98       41.88      1.35 o 
  -4  -4   4       40.04       43.29      1.31 o 
  -3  -4   4      113.48      118.81      2.35 o 
  -2  -4   4      508.43      476.09      5.93 o 
  -1  -4   4        6.45        6.28      0.79 o 
   0  -4   4        1.10        1.95      0.43 o 
   1  -4   4       18.63       16.93      0.85 o 
   2  -4   4       25.57       25.01      0.92 o 
   3  -4   4       53.98       55.31      1.60 o 
   4  -4   4       74.97       65.93      2.17 o 
   5  -4   4        0.98        0.31      0.48 o 
   6  -4   4       14.66       14.56      1.17 o 
   7  -4   4        0.47        0.25      0.58 o 
   8  -4   4        0.75        0.38      0.79 o 
   9  -4   4        0.94       -1.07      1.09 o 
 -10  -3   4        6.26        4.85      1.32 o 
  -9  -3   4        4.25        3.76      1.19 o 
  -8  -3   4       10.52       12.46      1.46 o 
  -7  -3   4       61.61       61.77      2.01 o 
  -6  -3   4      180.64      180.43      3.77 o 
  -5  -3   4       12.01       11.31      0.71 o 
  -4  -3   4      394.69      381.89      4.79 o 
  -3  -3   4       17.20       21.80      0.88 o 
  -2  -3   4      862.09      923.22      8.96 o 
  -1  -3   4      650.22      699.95      6.99 o 
   0  -3   4       94.81       84.06      1.28 o 
   1  -3   4       27.88       30.47      0.80 o 
   2  -3   4      149.77      135.24      1.99 o 
   3  -3   4       94.04       95.22      2.05 o 
   4  -3   4       36.70       41.73      1.30 o 
   5  -3   4        1.62        1.04      0.53 o 
   6  -3   4       19.64       19.56      1.57 o 
   7  -3   4        3.85        3.18      0.75 o 
   8  -3   4       42.48       41.27      1.99 o 
   9  -3   4        0.02        1.09      0.93 o 
  10  -3   4        1.48        0.12      1.05 o 
 -10  -2   4        1.14        1.76      1.35 o 
  -9  -2   4        3.77        3.27      1.30 o 
  -8  -2   4       30.38       29.93      1.76 o 
  -7  -2   4       87.89       92.57      2.23 o 
  -6  -2   4       32.04       33.02      1.83 o 
  -5  -2   4       62.93       68.18      1.67 o 
  -4  -2   4       12.36       15.24      0.99 o 
  -3  -2   4        8.65       11.95      0.95 o 
  -2  -2   4       60.25       55.16      1.14 o 
  -1  -2   4       16.96       24.04      0.78 o 
   0  -2   4      595.04      631.69      7.22 o 
   1  -2   4     2039.86     2219.65     20.98 o 
   2  -2   4      441.69      462.64      4.95 o 
   3  -2   4      479.27      513.91      6.36 o 
   4  -2   4      209.29      209.19      2.85 o 
   5  -2   4       59.72       54.46      1.68 o 
   6  -2   4        3.32        3.89      0.64 o 
   7  -2   4        9.57       11.98      1.02 o 
   8  -2   4        2.05        1.41      0.64 o 
   9  -2   4        3.00        2.52      0.81 o 
  10  -2   4        2.76        3.59      1.77 o 
  11  -2   4       13.11       16.21      2.13 o 
 -10  -1   4        1.32        2.79      1.19 o 
  -9  -1   4       10.36       10.17      1.98 o 
  -8  -1   4       15.17       11.41      1.21 o 
  -7  -1   4       67.72       76.00      2.13 o 
  -6  -1   4       84.52       85.23      2.18 o 
  -5  -1   4        2.46        1.72      0.46 o 
  -4  -1   4      198.62      187.19      2.56 o 
  -3  -1   4      331.42      321.21      4.09 o 
  -2  -1   4       13.03       13.56      0.84 o 
  -1  -1   4      521.13      544.55      5.85 o 
   0  -1   4     1337.15     1359.88     16.26 o 
   1  -1   4       87.34       88.93      1.81 o 
   2  -1   4      396.81      434.27      5.81 o 
   3  -1   4       87.34      108.04      2.03 o 
   4  -1   4      182.40      207.76      2.77 o 
   5  -1   4        0.01       -0.04      0.28 o 
   6  -1   4      372.05      381.54      5.73 o 
   7  -1   4        0.07        0.42      0.46 o 
   8  -1   4       33.28       39.12      1.67 o 
   9  -1   4        0.01       -0.20      0.61 o 
  10  -1   4        2.22        1.77      0.83 o 
  11  -1   4        1.24        0.26      1.04 o 
 -10   0   4        0.95       -1.05      1.05 o 
  -9   0   4       39.12       46.18      2.48 o 
  -8   0   4        1.87        2.18      1.03 o 
  -7   0   4        1.13        1.39      0.58 o 
  -6   0   4      160.30      160.68      3.13 o 
  -5   0   4      117.56      116.82      2.73 o 
  -4   0   4       80.46       86.31      1.66 o 
  -3   0   4        9.73       12.78      0.67 o 
  -2   0   4      608.78      608.50      7.11 o 
  -1   0   4      802.33      826.88      8.10 o 
   0   0   4      282.52      307.92      4.23 o 
   1   0   4      782.00      734.50     12.63 o 
   2   0   4     1642.98     1596.11     19.07 o 
   3   0   4      379.13      396.53      4.91 o 
   4   0   4        9.91       14.62      0.65 o 
   5   0   4        6.84        9.10      0.71 o 
   6   0   4      279.06      278.86      4.10 o 
   7   0   4       29.23       29.09      1.36 o 
   8   0   4       49.30       47.20      1.78 o 
   9   0   4        0.67       -0.01      0.53 o 
  10   0   4        0.27       -0.55      0.65 o 
  11   0   4        0.73        0.63      0.74 o 
  12   0   4        0.45        2.45      1.24 o 
  -9   1   4        6.48        7.99      1.74 o 
  -8   1   4        2.05        0.01      0.82 o 
  -7   1   4       13.96       14.60      1.35 o 
  -6   1   4       44.27       43.53      1.54 o 
  -5   1   4      197.41      195.57      3.20 o 
  -4   1   4       30.09       35.39      1.39 o 
  -3   1   4      155.73      144.82      2.06 o 
  -2   1   4       10.36        7.39      0.54 o 
  -1   1   4      106.35       97.59      1.56 o 
   0   1   4      616.22      643.54      7.80 o 
   1   1   4      841.01      824.08      9.64 o 
   2   1   4       17.90       14.87      0.67 o 
   3   1   4      171.49      170.16      2.57 o 
   4   1   4      150.65      153.15      2.24 o 
   5   1   4       14.55       20.81      0.74 o 
   6   1   4      531.70      554.34      5.75 o 
   7   1   4        8.67        7.82      0.67 o 
   8   1   4       53.23       59.24      1.69 o 
   9   1   4       78.64       77.29      2.09 o 
  10   1   4        0.00       -0.54      0.54 o 
  11   1   4       59.93       57.62      2.16 o 
  12   1   4        5.35        3.73      1.29 o 
  -9   2   4        3.49        7.79      3.70 o 
  -8   2   4       23.86       28.46      2.37 o 
  -7   2   4        0.96        0.62      0.74 o 
  -6   2   4       21.35       22.06      1.23 o 
  -5   2   4      107.46      106.41      2.49 o 
  -4   2   4       60.78       61.79      2.15 o 
  -3   2   4       64.64       62.07      1.57 o 
  -2   2   4      370.39      419.64      4.19 o 
  -1   2   4      332.70      374.15      4.27 o 
   0   2   4      225.32      212.38      2.36 o 
   1   2   4      225.15      198.16      2.64 o 
   2   2   4      916.83      938.15      9.66 o 
   3   2   4      136.68      123.90      2.15 o 
   4   2   4      621.78      612.55      6.87 o 
   5   2   4        6.42        6.43      0.44 o 
   6   2   4       54.74       46.38      1.00 o 
   7   2   4      477.34      498.39      5.53 o 
   8   2   4      140.29      129.15      2.39 o 
   9   2   4        0.24        0.44      0.50 o 
  10   2   4       62.08       63.26      2.07 o 
  11   2   4       15.20       13.93      1.82 o 
  12   2   4        2.03        1.77      1.40 o 
  -8   3   4        1.60        3.98      1.32 o 
  -7   3   4        3.14        3.55      1.10 o 
  -6   3   4        2.14        2.07      1.01 o 
  -5   3   4        1.11        1.66      0.73 o 
  -4   3   4      183.02      177.44      3.69 o 
  -3   3   4       18.73       20.51      1.05 o 
  -2   3   4      141.67      141.90      2.65 o 
  -1   3   4      196.35      215.93      3.13 o 
   0   3   4      521.63      503.10      5.67 o 
   1   3   4       35.85       27.88      0.77 o 
   2   3   4     1573.95     1573.58     15.03 o 
   3   3   4       42.46       37.45      0.90 o 
   4   3   4      115.62      129.14      1.95 o 
   5   3   4      591.83      648.07      6.37 o 
   6   3   4       99.90       98.62      1.65 o 
   7   3   4      175.35      167.10      2.07 o 
   8   3   4        4.92        4.58      0.60 o 
   9   3   4       44.43       42.79      1.47 o 
  10   3   4       86.20       85.13      2.37 o 
  11   3   4        0.11        0.22      0.83 o 
  12   3   4       12.11       10.03      1.64 o 
  13   3   4       10.60        9.90      1.75 o 
  -8   4   4       42.75       52.59      4.10 o 
  -7   4   4       53.42       54.30      3.32 o 
  -6   4   4       12.95       15.78      1.75 o 
  -5   4   4       73.93       71.59      2.34 o 
  -4   4   4        3.14        2.24      0.61 o 
  -3   4   4      217.78      216.71      3.32 o 
  -2   4   4       16.75       17.23      0.97 o 
  -1   4   4       57.77       67.82      1.68 o 
   0   4   4      231.57      246.42      3.80 o 
   1   4   4     1767.35     1755.16     32.39 o 
   2   4   4      568.02      596.00      6.62 o 
   3   4   4        5.28        7.50      0.49 o 
   4   4   4      189.22      173.97      2.54 o 
   5   4   4      520.07      500.74      4.87 o 
   6   4   4       42.64       35.42      0.81 o 
   7   4   4      121.62      131.52      1.91 o 
   8   4   4        2.09        2.06      0.38 o 
   9   4   4       39.47       37.93      2.38 o 
  10   4   4       20.37       20.84      1.36 o 
  11   4   4        0.98        0.79      1.00 o 
  12   4   4       28.70       32.49      2.33 o 
  13   4   4        0.12        0.76      1.39 o 
  -7   5   4        1.54        1.98      1.54 o 
  -6   5   4       19.97       22.60      2.61 o 
  -5   5   4       85.59       86.65      2.57 o 
  -4   5   4       13.54       11.60      1.13 o 
  -3   5   4       34.19       33.13      1.40 o 
  -2   5   4      114.70      130.86      2.39 o 
  -1   5   4      181.13      188.81      3.43 o 
   0   5   4      116.85      124.60      2.42 o 
   1   5   4       51.17       57.21      1.14 o 
   2   5   4      353.46      379.25      4.15 o 
   3   5   4       29.72       30.79      0.93 o 
   4   5   4       53.73       42.12      1.08 o 
   5   5   4      106.34       98.83      1.72 o 
   6   5   4       85.50       80.27      1.42 o 
   7   5   4       14.04       10.70      0.80 o 
   8   5   4       30.26       30.04      1.14 o 
   9   5   4        0.37        0.75      0.67 o 
  10   5   4       29.92       31.62      2.34 o 
  11   5   4       12.46       11.07      1.19 o 
  12   5   4       25.90       23.29      1.82 o 
  13   5   4        4.06        4.17      1.32 o 
  -7   6   4        3.36        2.90      1.43 o 
  -6   6   4       18.89       12.30      2.23 o 
  -5   6   4       30.25       23.47      1.78 o 
  -4   6   4       10.73       10.25      1.25 o 
  -3   6   4       85.32       81.54      2.39 o 
  -2   6   4      257.06      256.12      3.81 o 
  -1   6   4      285.82      288.99      4.85 o 
   0   6   4       10.38       10.28      0.81 o 
   1   6   4       54.30       47.29      1.55 o 
   2   6   4      183.32      196.13      3.44 o 
   3   6   4      165.85      177.38      2.23 o 
   4   6   4      138.54      153.96      2.58 o 
   5   6   4      377.38      365.47      4.64 o 
   6   6   4      128.09      126.97      2.26 o 
   7   6   4       34.40       39.78      1.46 o 
   8   6   4      233.02      224.31      3.55 o 
   9   6   4      137.30      133.82      2.42 o 
  10   6   4        1.72        2.76      0.68 o 
  11   6   4        1.76        0.67      0.79 o 
  12   6   4        8.59        7.54      1.11 o 
  13   6   4        0.57        0.57      0.77 o 
  -6   7   4        4.12        5.56      1.60 o 
  -5   7   4        0.84        1.21      0.75 o 
  -4   7   4        7.21        9.85      1.74 o 
  -3   7   4        4.77        5.55      1.17 o 
  -2   7   4       43.78       45.22      1.62 o 
  -1   7   4      490.99      505.42      6.51 o 
   0   7   4      155.99      137.50      3.93 o 
   1   7   4       81.91       76.08      1.88 o 
   2   7   4        0.90        1.17      0.50 o 
   3   7   4      353.57      365.29      6.09 o 
   4   7   4      120.33      110.64      2.24 o 
   5   7   4       58.21       53.18      1.54 o 
   6   7   4      149.16      142.36      3.06 o 
   7   7   4      138.97      141.99      2.58 o 
   8   7   4        1.82        1.44      0.45 o 
   9   7   4      115.81      113.28      2.25 o 
  10   7   4       18.55       18.78      1.03 o 
  11   7   4        0.28       -0.45      0.58 o 
  12   7   4        1.34        1.83      0.84 o 
  13   7   4        7.84        4.43      1.41 o 
  -5   8   4       23.45       20.79      2.00 o 
  -4   8   4       21.35       22.81      1.95 o 
  -3   8   4       39.20       35.86      1.83 o 
  -2   8   4      146.57      142.16      3.14 o 
  -1   8   4       95.34       92.02      2.22 o 
   0   8   4        2.70        1.44      0.51 o 
   1   8   4        8.66        9.08      0.78 o 
   2   8   4       75.70       68.19      2.03 o 
   3   8   4       14.01       14.68      0.93 o 
   4   8   4      228.24      224.76      4.02 o 
   5   8   4        6.21        7.37      0.75 o 
   6   8   4        0.14        0.10      0.29 o 
   7   8   4       54.18       53.98      1.78 o 
   8   8   4      279.16      277.85      4.71 o 
   9   8   4        2.57        1.99      0.59 o 
  10   8   4        3.47        4.07      0.94 o 
  11   8   4        0.22        0.48      0.79 o 
  12   8   4        2.10        1.34      1.13 o 
  13   8   4        0.81        1.32      1.03 o 
  -4   9   4        8.89        7.10      1.77 o 
  -3   9   4        8.72       13.66      1.40 o 
  -2   9   4       18.93       21.89      1.41 o 
  -1   9   4        0.78       -0.43      0.54 o 
   0   9   4      225.26      216.83      4.32 o 
   1   9   4      311.92      287.19      5.04 o 
   2   9   4       51.48       51.32      2.20 o 
   3   9   4       83.08       84.53      2.54 o 
   4   9   4        9.08       10.67      1.04 o 
   5   9   4        0.84        0.77      0.58 o 
   6   9   4        2.04        1.05      0.49 o 
   7   9   4      103.42      107.75      2.13 o 
   8   9   4        9.57       11.04      1.10 o 
   9   9   4      123.26      125.48      3.31 o 
  10   9   4        1.53        2.17      1.15 o 
  11   9   4       10.64       12.39      1.68 o 
  12   9   4        0.54        0.03      0.74 o 
  13   9   4        0.05       -1.01      1.01 o 
  -3  10   4        0.58       -2.53      2.76 o 
  -2  10   4        5.25        3.44      1.09 o 
  -1  10   4       15.38       17.42      1.71 o 
   0  10   4        3.81        1.85      0.80 o 
   1  10   4       18.94       20.85      1.52 o 
   2  10   4       24.43       17.06      1.52 o 
   3  10   4       36.64       33.05      1.75 o 
   4  10   4       32.02       36.92      1.77 o 
   5  10   4        1.11        0.67      0.50 o 
   6  10   4        8.45        7.26      1.04 o 
   7  10   4        0.26        0.71      0.63 o 
   8  10   4       57.37       62.54      2.29 o 
   9  10   4        1.18        1.63      0.70 o 
  10  10   4        0.09       -0.52      0.52 o 
  11  10   4       15.66       14.66      1.25 o 
  12  10   4       53.31       57.90      3.32 o 
  13  10   4       18.20       15.36      3.22 o 
  -2  11   4       15.34       16.38      4.10 o 
  -1  11   4        0.40       -0.92      1.04 o 
   0  11   4        2.00        2.26      0.88 o 
   1  11   4        3.00        3.48      1.03 o 
   2  11   4        0.22       -0.62      0.62 o 
   3  11   4       65.13       67.26      2.54 o 
   4  11   4        9.89       12.70      1.76 o 
   5  11   4      115.75       97.35      3.47 o 
   6  11   4       29.26       27.28      1.92 o 
   7  11   4        6.23        4.97      1.02 o 
   8  11   4       10.21       11.28      1.27 o 
   9  11   4        4.33        3.57      1.09 o 
  10  11   4       13.23       13.91      1.48 o 
  11  11   4        0.53        1.69      1.19 o 
  12  11   4        0.10        0.99      0.95 o 
   0  12   4        0.90       -0.86      1.97 o 
   1  12   4        3.74        1.43      1.01 o 
   2  12   4        1.16        1.70      0.85 o 
   3  12   4       20.45       17.30      1.57 o 
   4  12   4       87.23       85.62      3.39 o 
   5  12   4       23.38       26.66      1.75 o 
   6  12   4        0.40        0.22      0.63 o 
   7  12   4        0.39       -0.26      1.07 o 
   8  12   4       23.12       20.84      2.08 o 
   9  12   4        1.02       -0.05      0.70 o 
  10  12   4       13.28       13.35      1.39 o 
  11  12   4        2.16        1.50      0.84 o 
   2  13   4        0.00       -0.93      0.93 o 
   3  13   4       22.38       25.45      2.40 o 
   4  13   4       19.81       16.59      1.54 o 
   5  13   4        6.80        8.04      2.72 o 
   6  13   4       15.14       12.30      1.54 o 
   7  13   4        9.47       10.80      1.34 o 
   8  13   4        2.69        3.36      1.25 o 
   9  13   4       17.03       19.59      2.32 o 
  10  13   4        0.67        1.05      1.06 o 
   5  14   4       16.49       18.62      1.96 o 
   6  14   4        1.18        0.87      1.08 o 
   7  14   4        0.71        1.01      1.03 o 
   8  14   4       27.00       37.65      3.27 o 
  -5 -10   5       44.26       47.97      2.96 o 
  -4 -10   5        0.26        0.62      0.88 o 
  -3 -10   5       22.75       25.97      2.49 o 
  -2 -10   5       19.07       21.93      2.56 o 
  -1 -10   5        5.44        6.52      1.72 o 
   0 -10   5       26.38       28.19      4.10 o 
  -7  -9   5        0.73        0.67      1.15 o 
  -6  -9   5       36.47       43.72      3.41 o 
  -5  -9   5        5.00        5.57      1.30 o 
  -4  -9   5       17.12       16.29      1.53 o 
  -3  -9   5       14.30       13.02      2.16 o 
  -2  -9   5        0.55        0.20      0.84 o 
  -1  -9   5       13.97       14.48      2.11 o 
   0  -9   5       42.02       49.42      3.55 o 
   1  -9   5        1.40        4.42      3.45 o 
   2  -9   5        3.48        4.56      1.62 o 
   3  -9   5       12.73       14.18      4.73 o 
  -8  -8   5        6.49        7.72      2.84 o 
  -7  -8   5        0.06        0.67      0.86 o 
  -6  -8   5       16.10       17.52      1.74 o 
  -5  -8   5       45.14       46.31      2.63 o 
  -4  -8   5        0.06        0.19      0.70 o 
  -3  -8   5        6.22        4.25      0.81 o 
  -2  -8   5       43.90       44.81      2.30 o 
  -1  -8   5       38.17       33.72      1.96 o 
   0  -8   5        6.32        7.79      1.22 o 
   1  -8   5       23.16       22.94      1.60 o 
   2  -8   5       16.45       17.22      2.35 o 
   3  -8   5       15.64       16.61      2.44 o 
   4  -8   5        2.15        1.79      1.32 o 
   5  -8   5        1.25       -1.03      1.95 o 
  -8  -7   5        0.33       -1.00      1.00 o 
  -7  -7   5        1.64        1.68      2.46 o 
  -6  -7   5       27.85       23.90      1.84 o 
  -5  -7   5        0.52        1.63      0.66 o 
  -4  -7   5        9.03        8.56      1.40 o 
  -3  -7   5       23.82       23.22      1.36 o 
  -2  -7   5       26.29       24.13      1.38 o 
  -1  -7   5       45.57       46.46      2.65 o 
   0  -7   5       46.98       41.29      1.63 o 
   1  -7   5        8.58        8.99      0.88 o 
   2  -7   5       15.08       18.40      1.87 o 
   3  -7   5        4.50        7.81      1.47 o 
   4  -7   5        2.76        1.38      1.02 o 
   5  -7   5       31.09       31.73      3.48 o 
   6  -7   5        1.58        0.50      1.28 o 
  -9  -6   5        0.80       -0.44      1.40 o 
  -8  -6   5        0.19        0.85      1.12 o 
  -7  -6   5        0.70        2.02      0.74 o 
  -6  -6   5        3.06        4.01      0.85 o 
  -5  -6   5        1.01        1.94      0.61 o 
  -4  -6   5        2.91        4.61      0.77 o 
  -3  -6   5       18.98       20.73      1.05 o 
  -2  -6   5        1.25        0.79      0.56 o 
  -1  -6   5      109.76      106.49      2.42 o 
   0  -6   5        6.98        5.89      0.85 o 
   1  -6   5       13.06       13.97      1.10 o 
   2  -6   5       46.61       50.57      2.05 o 
   3  -6   5       47.40       47.75      2.74 o 
   4  -6   5      109.15      104.43      3.36 o 
   5  -6   5       17.48       19.76      1.80 o 
   6  -6   5        5.18        5.02      1.45 o 
   7  -6   5       19.04       20.25      2.40 o 
  -9  -5   5        1.96       -0.29      1.43 o 
  -8  -5   5        0.39        0.77      1.37 o 
  -7  -5   5       32.03       31.12      1.84 o 
  -6  -5   5       10.88       12.90      1.12 o 
  -5  -5   5       32.94       33.99      1.39 o 
  -4  -5   5      156.53      156.00      3.18 o 
  -3  -5   5        1.12        1.16      0.47 o 
  -2  -5   5        3.89        2.08      0.47 o 
  -1  -5   5       39.21       36.61      1.50 o 
   0  -5   5       31.48       34.44      1.41 o 
   1  -5   5       44.98       40.97      1.41 o 
   2  -5   5        1.65        1.87      0.53 o 
   3  -5   5       10.86       12.42      1.41 o 
   4  -5   5        1.01        0.52      0.69 o 
   5  -5   5       49.26       40.34      2.27 o 
   6  -5   5       89.23       81.23      3.02 o 
   7  -5   5       11.66       11.69      1.73 o 
   8  -5   5        0.16        1.58      1.18 o 
  -9  -4   5       17.99       17.91      2.36 o 
  -8  -4   5       13.48       13.21      1.95 o 
  -7  -4   5       13.81       11.97      1.30 o 
  -6  -4   5       23.18       24.12      1.52 o 
  -5  -4   5       27.59       26.79      1.10 o 
  -4  -4   5      142.18      137.63      2.66 o 
  -3  -4   5      422.20      384.68      5.49 o 
  -2  -4   5        0.53        0.26      0.35 o 
  -1  -4   5       50.88       52.28      1.17 o 
   0  -4   5       14.78       15.49      0.92 o 
   1  -4   5      146.09      140.75      2.58 o 
   2  -4   5        2.80        1.77      0.41 o 
   3  -4   5      112.74      110.56      2.75 o 
   4  -4   5       55.75       55.88      2.19 o 
   5  -4   5       95.17      109.76      3.25 o 
   6  -4   5       11.99       15.57      1.72 o 
   7  -4   5       10.79       10.32      1.22 o 
   8  -4   5        1.65        2.54      1.15 o 
   9  -4   5        4.83        4.52      1.97 o 
  -9  -3   5        9.80        9.35      1.90 o 
  -8  -3   5        0.01       -0.36      0.77 o 
  -7  -3   5        8.88       10.02      1.17 o 
  -6  -3   5      172.92      185.83      3.71 o 
  -5  -3   5       38.51       39.23      1.54 o 
  -4  -3   5      456.17      457.06      6.21 o 
  -3  -3   5      127.28      123.07      2.41 o 
  -2  -3   5       88.60       90.70      1.71 o 
  -1  -3   5        3.29        1.72      0.41 o 
   0  -3   5        8.38       13.12      0.73 o 
   1  -3   5        1.17        1.43      0.39 o 
   2  -3   5      161.73      166.53      3.10 o 
   3  -3   5       12.24        9.92      0.91 o 
   4  -3   5       41.48       45.74      1.44 o 
   5  -3   5       26.51       28.95      1.31 o 
   6  -3   5      302.74      301.28      5.18 o 
   7  -3   5        3.04        2.16      0.80 o 
   8  -3   5        4.01        1.40      0.81 o 
   9  -3   5        9.50        5.59      1.69 o 
  10  -3   5        7.66        5.22      1.47 o 
  -9  -2   5        0.52       -1.01      1.01 o 
  -8  -2   5        9.91       10.69      1.28 o 
  -7  -2   5        2.75        2.76      0.84 o 
  -6  -2   5        9.23        8.24      1.08 o 
  -5  -2   5       10.65        6.67      0.93 o 
  -4  -2   5      277.19      261.08      3.62 o 
  -3  -2   5       60.36       53.32      1.31 o 
  -2  -2   5        9.37       10.24      0.64 o 
  -1  -2   5      410.20      384.90      4.66 o 
   0  -2   5        2.84        3.49      0.47 o 
   1  -2   5     1404.28     1535.94     17.64 o 
   2  -2   5        7.64       11.30      0.68 o 
   3  -2   5      223.68      241.15      3.41 o 
   4  -2   5        9.31        7.29      0.69 o 
   5  -2   5      121.52      128.74      2.81 o 
   6  -2   5       13.04       15.33      1.02 o 
   7  -2   5       26.50       23.80      1.43 o 
   8  -2   5        0.92        0.08      0.72 o 
   9  -2   5        0.02        0.06      0.64 o 
  10  -2   5        0.62        1.11      0.86 o 
  11  -2   5        2.80        2.37      1.45 o 
  -9  -1   5        0.12       -0.44      1.15 o 
  -8  -1   5       20.19       20.11      2.07 o 
  -7  -1   5        0.86        1.18      0.72 o 
  -6  -1   5        1.66        1.23      0.60 o 
  -5  -1   5        1.09        1.82      0.60 o 
  -4  -1   5       46.12       43.55      1.19 o 
  -3  -1   5      120.51      122.68      2.06 o 
  -2  -1   5        7.85        7.98      0.87 o 
  -1  -1   5      420.91      395.82      5.08 o 
   0  -1   5      168.35      148.03      2.45 o 
   1  -1   5       15.49       19.17      1.15 o 
   2  -1   5      828.98      866.27     10.07 o 
   3  -1   5      407.49      413.64      5.60 o 
   4  -1   5      540.33      603.37      6.69 o 
   5  -1   5      117.20      131.61      2.18 o 
   6  -1   5      424.81      433.76      6.39 o 
   7  -1   5        6.04        8.04      0.82 o 
   8  -1   5        0.88        1.81      0.60 o 
   9  -1   5        1.72        1.44      1.01 o 
  10  -1   5        4.67        4.61      0.93 o 
  11  -1   5        3.06        4.15      1.28 o 
  -9   0   5        4.74        3.09      1.36 o 
  -8   0   5      112.19      116.25      3.78 o 
  -7   0   5       40.61       36.38      2.09 o 
  -6   0   5       59.43       58.28      1.89 o 
  -5   0   5       12.54       14.16      1.49 o 
  -4   0   5       52.77       57.02      2.06 o 
  -3   0   5        0.04        0.00      0.27 o 
  -2   0   5       76.34       70.32      1.48 o 
  -1   0   5       74.51       75.01      1.48 o 
   0   0   5      279.35      315.90      3.64 o 
   1   0   5     1769.78     1789.96     16.43 o 
   2   0   5       12.25       16.90      0.69 o 
   3   0   5        1.42        1.64      0.28 o 
   4   0   5      228.99      223.04      2.79 o 
   5   0   5      296.82      281.22      3.36 o 
   6   0   5        1.29        1.42      0.48 o 
   7   0   5        0.01        0.54      0.54 o 
   8   0   5        0.70        0.54      0.57 o 
   9   0   5        7.72        9.64      1.63 o 
  10   0   5        0.60        1.79      0.71 o 
  11   0   5        0.00       -0.69      0.69 o 
  12   0   5        0.60        1.10      0.95 o 
  -9   1   5       11.38       14.84      2.08 o 
  -8   1   5        0.95        0.27      1.45 o 
  -7   1   5       15.80       21.51      2.06 o 
  -6   1   5       24.14       25.31      1.34 o 
  -5   1   5       17.92       18.53      1.03 o 
  -4   1   5      164.49      170.60      3.20 o 
  -3   1   5     1116.50     1127.39     10.98 o 
  -2   1   5      244.96      248.71      3.06 o 
  -1   1   5       71.42       61.70      1.25 o 
   0   1   5       17.53       19.98      0.74 o 
   1   1   5     1115.27     1144.98     12.20 o 
   2   1   5      102.83      103.88      1.66 o 
   3   1   5       46.30       53.61      1.14 o 
   4   1   5      192.49      194.06      2.42 o 
   5   1   5        6.34       10.33      0.96 o 
   6   1   5       65.11       73.24      1.52 o 
   7   1   5       19.46       19.16      0.97 o 
   8   1   5       16.31       16.44      1.02 o 
   9   1   5       58.24       62.31      1.99 o 
  10   1   5        0.01       -0.22      0.65 o 
  11   1   5       25.28       26.70      1.59 o 
  12   1   5        1.85        1.33      1.07 o 
  -8   2   5       52.70       52.25      3.17 o 
  -7   2   5        5.09        5.33      1.61 o 
  -6   2   5        0.66       -0.55      0.55 o 
  -5   2   5        4.13        3.30      0.71 o 
  -4   2   5       10.54        9.57      0.89 o 
  -3   2   5      143.15      136.35      2.71 o 
  -2   2   5        3.19        1.48      0.34 o 
  -1   2   5       31.42       37.50      0.89 o 
   0   2   5     1638.79     1678.59     24.20 o 
   1   2   5      167.00      134.44      1.87 o 
   2   2   5      823.15      837.51      7.65 o 
   3   2   5       28.98       30.92      0.85 o 
   4   2   5      520.81      508.50      5.27 o 
   5   2   5       86.62       78.18      1.34 o 
   6   2   5        1.58        2.64      0.35 o 
   7   2   5        0.55       -0.20      0.31 o 
   8   2   5       25.67       22.97      1.10 o 
   9   2   5       13.92       10.51      0.90 o 
  10   2   5       95.05       99.68      2.35 o 
  11   2   5       21.36       20.60      1.47 o 
  12   2   5        0.29       -0.44      0.90 o 
  13   2   5        3.06        1.73      2.21 o 
  -8   3   5        0.28       -0.34      1.07 o 
  -7   3   5        6.81        5.61      1.28 o 
  -6   3   5       20.57       20.19      1.66 o 
  -5   3   5       21.20       21.53      1.43 o 
  -4   3   5       28.77       28.87      1.50 o 
  -3   3   5      116.87      116.98      2.35 o 
  -2   3   5        1.57        1.90      0.48 o 
  -1   3   5        0.01       -0.25      0.25 o 
   0   3   5      308.01      349.47      4.06 o 
   1   3   5      501.21      601.20      6.09 o 
   2   3   5     1916.29     2018.81     17.00 o 
   3   3   5        0.43        0.98      0.23 o 
   4   3   5        0.02        1.06      0.28 o 
   5   3   5        9.37        8.28      0.47 o 
   6   3   5        0.14        0.41      0.25 o 
   7   3   5      222.94      228.33      3.03 o 
   8   3   5        3.42        3.16      0.49 o 
   9   3   5       79.64       85.83      2.12 o 
  10   3   5       43.95       43.36      2.16 o 
  11   3   5        9.35        9.70      1.47 o 
  12   3   5        4.13        3.06      1.20 o 
  13   3   5       43.35       46.58      2.93 o 
  -7   4   5        2.94        0.98      1.12 o 
  -6   4   5       11.92        8.99      1.61 o 
  -5   4   5       41.30       46.05      2.15 o 
  -4   4   5      149.65      154.13      3.24 o 
  -3   4   5       76.57       80.23      1.94 o 
  -2   4   5      227.58      225.35      3.91 o 
  -1   4   5      341.49      343.84      4.13 o 
   0   4   5       74.31       74.79      1.56 o 
   1   4   5        4.29        3.78      0.65 o 
   2   4   5       61.44       72.57      1.34 o 
   3   4   5       72.51       86.93      1.52 o 
   4   4   5      635.46      685.40      7.08 o 
   5   4   5      853.23      864.11      8.77 o 
   6   4   5       58.67       64.66      1.21 o 
   7   4   5      153.49      149.08      2.08 o 
   8   4   5        1.53        2.20      0.42 o 
   9   4   5       23.45       22.14      1.44 o 
  10   4   5        2.66        2.84      0.80 o 
  11   4   5        1.89        2.64      1.01 o 
  12   4   5        4.58        1.87      1.09 o 
  13   4   5       10.84        9.09      2.16 o 
  -7   5   5        4.18        5.47      1.90 o 
  -6   5   5       63.72       61.91      3.05 o 
  -5   5   5       30.82       29.29      1.86 o 
  -4   5   5        7.15        5.51      1.01 o 
  -3   5   5       52.78       55.35      1.82 o 
  -2   5   5        3.49        2.07      0.67 o 
  -1   5   5      150.37      143.33      2.80 o 
   0   5   5      717.26      717.54      8.05 o 
   1   5   5        0.02        0.85      0.42 o 
   2   5   5       94.42      104.79      1.74 o 
   3   5   5      486.45      506.87      6.02 o 
   4   5   5      463.43      451.56      5.47 o 
   5   5   5        0.66        0.78      0.28 o 
   6   5   5       33.20       27.59      0.93 o 
   7   5   5       13.73       12.69      0.79 o 
   8   5   5       32.26       36.20      1.16 o 
   9   5   5       68.33       68.29      2.44 o 
  10   5   5        3.57        2.79      0.76 o 
  11   5   5        3.00        2.76      0.78 o 
  12   5   5        2.82        1.98      1.17 o 
  13   5   5        1.55        1.77      1.21 o 
  -6   6   5        0.77        1.27      1.00 o 
  -5   6   5        0.40       -0.28      0.82 o 
  -4   6   5       89.58       74.16      3.23 o 
  -3   6   5      275.59      270.31      4.82 o 
  -2   6   5       94.28       99.99      2.12 o 
  -1   6   5       43.27       49.59      1.62 o 
   0   6   5      138.80      145.14      2.57 o 
   1   6   5      246.65      225.21      3.07 o 
   2   6   5       33.12       27.24      1.02 o 
   3   6   5        5.04        5.30      0.61 o 
   4   6   5      765.24      779.65      8.84 o 
   5   6   5      475.04      495.38      5.63 o 
   6   6   5       36.03       33.43      1.27 o 
   7   6   5       25.95       25.71      1.06 o 
   8   6   5       18.81       17.33      1.02 o 
   9   6   5        0.49        0.44      0.49 o 
  10   6   5       93.44       89.88      3.16 o 
  11   6   5        0.02       -0.47      0.56 o 
  12   6   5        3.27        3.82      0.91 o 
  13   6   5        6.42        5.42      1.27 o 
  14   6   5        5.44        5.51      2.68 o 
  -6   7   5        0.34        1.74      1.45 o 
  -5   7   5        6.15        4.77      1.07 o 
  -4   7   5        1.93        1.55      0.74 o 
  -3   7   5        2.75        3.55      0.79 o 
  -2   7   5        2.80        3.54      0.81 o 
  -1   7   5        6.80        9.87      1.34 o 
   0   7   5       30.34       30.58      1.52 o 
   1   7   5       10.54       13.50      1.34 o 
   2   7   5      179.09      189.70      3.18 o 
   3   7   5      115.22      116.72      2.60 o 
   4   7   5      235.57      224.79      3.74 o 
   5   7   5       34.47       34.10      1.53 o 
   6   7   5      133.31      138.02      2.78 o 
   7   7   5       45.66       45.79      1.39 o 
   8   7   5       40.87       44.71      1.43 o 
   9   7   5      210.91      231.03      3.74 o 
  10   7   5       14.72       13.34      1.11 o 
  11   7   5        2.29        1.57      0.67 o 
  12   7   5       14.23       11.96      1.43 o 
  13   7   5        6.43        8.22      1.60 o 
  -5   8   5       18.19       21.44      2.47 o 
  -4   8   5        2.18        3.12      0.94 o 
  -3   8   5       12.70       13.41      1.55 o 
  -2   8   5        6.16        8.11      0.85 o 
  -1   8   5       14.03       12.16      0.96 o 
   0   8   5      139.59      141.73      2.80 o 
   1   8   5      643.79      637.40      7.86 o 
   2   8   5     1071.96     1054.87     13.64 o 
   3   8   5      150.86      136.34      3.48 o 
   4   8   5      138.98      129.91      2.84 o 
   5   8   5       24.99       27.78      0.90 o 
   6   8   5        6.23        6.16      0.74 o 
   7   8   5       49.49       51.32      1.75 o 
   8   8   5        0.16        0.38      0.47 o 
   9   8   5      162.18      158.81      3.03 o 
  10   8   5       20.74       22.32      1.24 o 
  11   8   5       14.43       14.93      1.59 o 
  12   8   5        3.44        4.24      1.02 o 
  13   8   5        2.04        0.85      0.90 o 
  -4   9   5        8.57        7.44      1.78 o 
  -3   9   5        3.04        3.47      1.23 o 
  -2   9   5       22.11       21.36      1.41 o 
  -1   9   5        5.20        3.59      0.73 o 
   0   9   5       50.67       49.10      1.69 o 
   1   9   5       26.84       24.84      1.31 o 
   2   9   5       72.17       75.43      2.26 o 
   3   9   5      213.15      203.99      4.24 o 
   4   9   5      310.61      290.37      5.90 o 
   5   9   5       81.96       75.54      2.42 o 
   6   9   5       25.44       25.15      1.24 o 
   7   9   5      138.07      131.57      2.87 o 
   8   9   5        1.75        1.31      0.53 o 
   9   9   5      103.09      107.01      2.78 o 
  10   9   5        3.87        3.04      0.86 o 
  11   9   5        5.73        5.58      0.91 o 
  12   9   5        0.23        0.68      0.98 o 
  13   9   5        0.28        3.08      1.43 o 
  -3  10   5        0.20       -2.21      2.36 o 
  -2  10   5       25.76       23.82      1.56 o 
  -1  10   5       56.87       64.06      2.49 o 
   0  10   5        0.72        1.00      0.68 o 
   1  10   5        2.36        2.38      0.78 o 
   2  10   5       22.67       28.43      1.44 o 
   3  10   5       90.02       82.03      2.46 o 
   4  10   5      115.05      106.20      2.81 o 
   5  10   5        0.21        0.49      0.53 o 
   6  10   5        2.07        2.62      1.09 o 
   7  10   5       50.60       52.09      1.92 o 
   8  10   5       15.39        9.67      1.03 o 
   9  10   5       14.31       14.77      1.35 o 
  10  10   5       25.42       27.91      1.90 o 
  11  10   5       29.59       33.55      2.32 o 
  12  10   5       30.76       30.99      2.72 o 
  13  10   5        1.56        1.42      1.73 o 
  -1  11   5        8.63        5.62      2.22 o 
   0  11   5       26.72       29.13      2.12 o 
   1  11   5       20.90       23.48      1.89 o 
   2  11   5        0.64       -0.71      0.71 o 
   3  11   5        9.16        7.62      1.38 o 
   4  11   5      102.42      104.68      4.00 o 
   5  11   5        0.00        0.11      1.20 o 
   6  11   5        2.61        5.26      1.19 o 
   7  11   5       19.15       14.98      1.36 o 
   8  11   5       24.66       26.33      1.64 o 
   9  11   5       10.54       12.67      1.23 o 
  10  11   5        6.11        5.76      1.00 o 
  11  11   5        0.35        0.06      0.62 o 
  12  11   5        5.74        5.68      1.16 o 
   0  12   5        0.21       -1.11      1.11 o 
   1  12   5        0.93        0.72      2.10 o 
   2  12   5       12.08       17.46      1.78 o 
   3  12   5        4.02        3.99      1.11 o 
   4  12   5        2.14        1.32      0.98 o 
   5  12   5       41.72       42.34      3.09 o 
   6  12   5        3.46        4.54      1.06 o 
   7  12   5       25.32       24.78      2.16 o 
   8  12   5       24.76       26.59      1.62 o 
   9  12   5        5.40        3.93      0.83 o 
  10  12   5        1.26        1.28      0.80 o 
  11  12   5       19.03       22.95      1.80 o 
  12  12   5        0.43        0.48      1.13 o 
   2  13   5        1.39        1.37      1.31 o 
   3  13   5        1.12       -0.64      0.91 o 
   4  13   5        2.17        2.58      1.04 o 
   5  13   5        0.59       -0.85      0.85 o 
   6  13   5       24.16       22.69      1.72 o 
   7  13   5       16.97       17.34      1.55 o 
   8  13   5        0.81        0.35      0.78 o 
   9  13   5       12.78       13.37      1.44 o 
  10  13   5        4.27        5.07      1.03 o 
  11  13   5        0.17        2.38      0.93 o 
   5  14   5        7.25        5.70      1.56 o 
   6  14   5       15.22       19.57      1.82 o 
   7  14   5        2.95        5.42      1.94 o 
   8  14   5       10.65        9.80      2.16 o 
   9  14   5        8.43        7.79      1.50 o 
  -5  -9   6        0.27        0.91      1.01 o 
  -4  -9   6       25.74       25.99      3.27 o 
  -3  -9   6       21.79       26.41      2.39 o 
  -2  -9   6       11.53       15.28      1.99 o 
  -1  -9   6        0.93        2.68      1.34 o 
   0  -9   6       22.54       22.24      2.36 o 
   1  -9   6        3.39        4.54      1.72 o 
  -6  -8   6        8.16       12.12      3.01 o 
  -5  -8   6        9.33        6.16      1.35 o 
  -4  -8   6        3.45        5.77      1.22 o 
  -3  -8   6       12.87       14.53      1.43 o 
  -2  -8   6       49.96       48.39      3.30 o 
  -1  -8   6       18.40       19.42      1.56 o 
   0  -8   6        0.81       -0.44      1.04 o 
   1  -8   6        7.86        9.38      1.80 o 
   2  -8   6        4.65        4.94      2.21 o 
   3  -8   6        4.28        1.86      3.15 o 
   4  -8   6        2.10        2.54      2.11 o 
  -7  -7   6       30.64       43.84      3.05 o 
  -6  -7   6        2.52        1.08      0.79 o 
  -5  -7   6        1.22        0.76      0.75 o 
  -4  -7   6       20.08       22.69      2.17 o 
  -3  -7   6       22.74       21.94      1.47 o 
  -2  -7   6       14.51       14.34      1.12 o 
  -1  -7   6        0.21        0.01      0.59 o 
   0  -7   6       15.83       16.38      1.39 o 
   1  -7   6       54.82       53.85      2.43 o 
   2  -7   6       33.00       35.20      2.20 o 
   3  -7   6        9.43        9.95      2.48 o 
   4  -7   6        0.00       -0.04      0.87 o 
   5  -7   6        2.16        5.49      2.70 o 
  -8  -6   6       12.53       20.16      5.04 o 
  -7  -6   6       10.60       13.62      2.62 o 
  -6  -6   6        0.00        1.26      1.96 o 
  -5  -6   6        2.52        2.77      0.81 o 
  -4  -6   6       23.08       23.83      1.55 o 
  -3  -6   6        0.09       -0.06      0.52 o 
  -2  -6   6       62.20       63.91      2.11 o 
  -1  -6   6        5.70        4.73      0.64 o 
   0  -6   6        0.70        0.57      0.49 o 
   1  -6   6        0.89        1.04      0.61 o 
   2  -6   6       55.35       53.25      2.15 o 
   3  -6   6       19.69       19.69      2.11 o 
   4  -6   6        0.88       -0.83      0.92 o 
   5  -6   6        5.10        9.51      3.50 o 
   6  -6   6        0.55       -0.10      1.81 o 
   7  -6   6       11.19       11.79      5.83 o 
  -8  -5   6        5.51        7.77      1.88 o 
  -7  -5   6        7.18        4.92      1.32 o 
  -6  -5   6        0.51        0.82      0.94 o 
  -5  -5   6        6.63        5.86      1.03 o 
  -4  -5   6       12.04       14.03      1.43 o 
  -3  -5   6       46.61       51.88      1.66 o 
  -2  -5   6      114.87      112.17      2.34 o 
  -1  -5   6        8.49        8.40      0.81 o 
   0  -5   6        4.30        2.55      0.66 o 
   1  -5   6       77.16       71.50      1.94 o 
   2  -5   6        3.22        3.05      0.66 o 
   3  -5   6       46.77       42.63      1.96 o 
   4  -5   6        1.82       -0.71      0.76 o 
   5  -5   6       22.39       27.19      2.04 o 
   6  -5   6       43.65       42.82      2.65 o 
   7  -5   6        1.42        2.50      1.25 o 
   8  -5   6        2.98        0.68      1.02 o 
  -8  -4   6        5.00        2.51      1.59 o 
  -7  -4   6        0.01        1.20      0.88 o 
  -6  -4   6        0.94        0.85      0.64 o 
  -5  -4   6       10.20       11.51      1.17 o 
  -4  -4   6       17.80       22.02      1.25 o 
  -3  -4   6        2.58        1.56      0.78 o 
  -2  -4   6      406.08      388.99      5.60 o 
  -1  -4   6       15.06       15.76      0.85 o 
   0  -4   6       24.05       19.82      1.05 o 
   1  -4   6       49.73       46.35      1.52 o 
   2  -4   6       94.87       89.82      2.17 o 
   3  -4   6       39.11       30.12      1.45 o 
   4  -4   6        6.47        5.69      1.05 o 
   5  -4   6       21.49       19.81      1.50 o 
   6  -4   6        2.74        2.27      0.81 o 
   7  -4   6       25.39       22.64      1.92 o 
   8  -4   6       28.14       25.70      2.43 o 
   9  -4   6       11.10       11.08      4.39 o 
  -8  -3   6        2.37        1.71      1.34 o 
  -7  -3   6       19.35       21.22      2.77 o 
  -6  -3   6       47.73       48.72      2.10 o 
  -5  -3   6        0.32        0.60      0.46 o 
  -4  -3   6       39.33       32.82      1.52 o 
  -3  -3   6      567.18      564.74      7.33 o 
  -2  -3   6       24.10       25.49      2.09 o 
  -1  -3   6       53.20       42.39      1.40 o 
   0  -3   6      133.83      123.31      2.47 o 
   1  -3   6       68.52       64.56      1.41 o 
   2  -3   6       47.62       48.68      1.60 o 
   3  -3   6       34.51       31.94      1.51 o 
   4  -3   6        6.90        6.82      0.75 o 
   5  -3   6        4.03        2.56      0.65 o 
   6  -3   6       30.18       27.87      1.65 o 
   7  -3   6        2.08        1.44      0.77 o 
   8  -3   6       24.18       19.95      3.32 o 
   9  -3   6        1.62        0.59      1.74 o 
  10  -3   6        1.49       -1.48      1.48 o 
  -8  -2   6        5.11        4.71      1.50 o 
  -7  -2   6        0.04        0.22      1.05 o 
  -6  -2   6        4.10        4.22      1.00 o 
  -5  -2   6       18.78       24.15      2.55 o 
  -4  -2   6        8.89        8.79      0.78 o 
  -3  -2   6      171.79      171.76      2.94 o 
  -2  -2   6      347.58      334.02      4.70 o 
  -1  -2   6      138.76      146.62      2.44 o 
   0  -2   6        2.09        1.78      0.36 o 
   1  -2   6      273.19      263.19      4.14 o 
   2  -2   6       87.18       82.55      1.99 o 
   3  -2   6       48.31       54.44      1.84 o 
   4  -2   6      113.87      129.93      2.91 o 
   5  -2   6        1.38       -0.17      0.39 o 
   6  -2   6        6.68        5.02      0.89 o 
   7  -2   6      101.24      105.79      3.15 o 
   8  -2   6       27.92       31.54      1.72 o 
   9  -2   6       23.05       27.00      2.24 o 
  10  -2   6        0.08       -0.65      0.79 o 
  -8  -1   6       12.60       13.25      1.83 o 
  -7  -1   6        6.39        7.02      1.17 o 
  -6  -1   6        0.53        0.00      0.69 o 
  -5  -1   6       12.14       12.77      1.01 o 
  -4  -1   6        8.03        8.14      0.82 o 
  -3  -1   6       59.48       60.26      1.62 o 
  -2  -1   6       55.17       56.30      1.85 o 
  -1  -1   6        2.57        2.64      0.80 o 
   0  -1   6      145.54      134.31      2.27 o 
   1  -1   6       12.59       13.95      0.95 o 
   2  -1   6       57.93       43.42      1.30 o 
   3  -1   6       48.82       46.32      1.50 o 
   4  -1   6       79.72       83.74      1.83 o 
   5  -1   6      187.81      181.86      2.78 o 
   6  -1   6       67.37       68.59      2.07 o 
   7  -1   6       67.05       66.48      2.01 o 
   8  -1   6       14.15       14.15      1.14 o 
   9  -1   6       27.90       28.68      1.71 o 
  10  -1   6        8.32        8.22      1.81 o 
  11  -1   6        0.43       -0.17      0.85 o 
  -8   0   6        2.30        1.20      1.07 o 
  -7   0   6        4.67        4.72      1.77 o 
  -6   0   6      197.49      194.11      5.03 o 
  -5   0   6       66.93       75.65      2.62 o 
  -4   0   6        5.04        6.16      1.06 o 
  -3   0   6       11.19       11.76      1.07 o 
  -2   0   6      210.09      197.53      2.99 o 
  -1   0   6      227.39      225.24      3.18 o 
   0   0   6       86.60       89.01      1.68 o 
   1   0   6       18.32       33.59      0.85 o 
   2   0   6      477.73      487.87      5.03 o 
   3   0   6      106.55       95.31      1.67 o 
   4   0   6      405.06      426.47      5.08 o 
   5   0   6      106.13      110.16      1.94 o 
   6   0   6       77.70       82.38      1.92 o 
   7   0   6        2.65        2.45      0.59 o 
   8   0   6       18.22       17.68      1.31 o 
   9   0   6       32.23       34.07      1.59 o 
  10   0   6        0.01        0.86      0.64 o 
  11   0   6        0.16        0.43      0.83 o 
  12   0   6        0.03        0.97      1.02 o 
  -8   1   6        5.48        3.04      1.27 o 
  -7   1   6       20.74       25.15      2.14 o 
  -6   1   6       39.14       37.93      1.97 o 
  -5   1   6       17.92       21.27      1.23 o 
  -4   1   6      105.17      105.46      2.85 o 
  -3   1   6      418.98      415.03      5.94 o 
  -2   1   6        0.29        0.62      0.33 o 
  -1   1   6      248.23      250.36      3.29 o 
   0   1   6      183.11      172.44      2.34 o 
   1   1   6       33.50       33.04      0.96 o 
   2   1   6       68.68       85.76      1.46 o 
   3   1   6      760.85      751.95      7.52 o 
   4   1   6      379.01      369.75      4.06 o 
   5   1   6      349.46      338.16      3.97 o 
   6   1   6        0.67        0.62      0.36 o 
   7   1   6       67.14       66.06      1.73 o 
   8   1   6       81.08       80.99      2.29 o 
   9   1   6        2.95        2.92      0.66 o 
  10   1   6        0.11       -0.02      0.59 o 
  11   1   6        0.86        1.56      0.75 o 
  12   1   6        0.37        0.90      1.03 o 
  -8   2   6        3.21        4.13      1.27 o 
  -7   2   6       43.36       43.54      2.40 o 
  -6   2   6        2.93        2.00      0.80 o 
  -5   2   6       84.20       79.56      2.43 o 
  -4   2   6       39.80       39.05      1.43 o 
  -3   2   6       21.76       20.40      1.03 o 
  -2   2   6        7.14       11.38      0.87 o 
  -1   2   6      265.35      269.77      3.26 o 
   0   2   6       38.77       48.88      1.10 o 
   1   2   6      642.40      703.87      6.87 o 
   2   2   6      604.61      631.09      6.09 o 
   3   2   6       28.81       35.84      0.92 o 
   4   2   6      154.59      161.14      2.26 o 
   5   2   6       27.75       26.76      0.85 o 
   6   2   6       29.05       26.93      0.95 o 
   7   2   6        0.11       -0.01      0.36 o 
   8   2   6      109.49      110.90      2.39 o 
   9   2   6        1.18        1.52      0.55 o 
  10   2   6       52.88       57.34      1.80 o 
  11   2   6        0.01        0.46      0.66 o 
  12   2   6        4.85        4.91      1.97 o 
  13   2   6        2.90        2.36      2.68 o 
  -7   3   6        1.54        1.18      1.84 o 
  -6   3   6       27.20       31.94      2.40 o 
  -5   3   6       26.95       30.44      1.86 o 
  -4   3   6        4.97        4.27      0.71 o 
  -3   3   6       81.89       77.32      1.78 o 
  -2   3   6       11.19       10.23      0.79 o 
  -1   3   6      138.92      147.44      2.43 o 
   0   3   6      844.53      847.04      8.86 o 
   1   3   6       26.83       35.06      0.88 o 
   2   3   6      175.98      181.84      2.32 o 
   3   3   6      364.03      433.74      4.46 o 
   4   3   6       29.25       40.06      1.00 o 
   5   3   6       22.39       22.71      0.74 o 
   6   3   6       27.85       30.37      0.87 o 
   7   3   6       18.43       19.71      0.99 o 
   8   3   6       10.22       10.13      0.92 o 
   9   3   6        4.83        2.57      0.57 o 
  10   3   6        6.46        4.41      0.94 o 
  11   3   6        8.25        8.78      1.48 o 
  12   3   6       15.70       15.51      1.85 o 
  13   3   6       35.15       36.89      4.41 o 
  -7   4   6        0.96        1.62      1.28 o 
  -6   4   6        4.30        2.99      1.50 o 
  -5   4   6       34.89       31.76      2.05 o 
  -4   4   6        4.01        4.38      0.76 o 
  -3   4   6       16.83       15.31      0.98 o 
  -2   4   6       17.42       16.70      0.90 o 
  -1   4   6      250.43      238.92      3.41 o 
   0   4   6      322.19      319.70      4.13 o 
   1   4   6      307.92      297.64      3.72 o 
   2   4   6      282.87      293.52      3.31 o 
   3   4   6        9.91        9.23      0.49 o 
   4   4   6      326.88      345.51      3.63 o 
   5   4   6      390.42      398.18      4.63 o 
   6   4   6       14.02       22.02      0.77 o 
   7   4   6      130.02      139.19      2.00 o 
   8   4   6       19.04       18.66      0.84 o 
   9   4   6        0.01       -0.78      0.78 o 
  10   4   6        2.55        1.42      0.89 o 
  11   4   6        0.44        0.84      0.83 o 
  12   4   6        1.12        1.36      1.39 o 
  13   4   6        0.38        1.73      1.20 o 
  -6   5   6       46.61       46.04      3.16 o 
  -5   5   6        0.93        0.92      0.76 o 
  -4   5   6       36.60       35.25      1.64 o 
  -3   5   6       31.45       29.04      1.51 o 
  -2   5   6      175.28      166.50      3.17 o 
  -1   5   6       25.98       25.35      1.02 o 
   0   5   6      366.24      350.13      4.88 o 
   1   5   6       11.46       13.50      1.07 o 
   2   5   6       13.13       11.20      0.73 o 
   3   5   6        0.91        0.22      0.46 o 
   4   5   6        5.70       14.41      0.86 o 
   5   5   6      384.27      379.28      4.54 o 
   6   5   6      409.77      420.78      4.97 o 
   7   5   6      159.81      156.79      2.70 o 
   8   5   6       93.41       88.59      1.82 o 
   9   5   6       55.34       55.55      1.92 o 
  10   5   6       13.77       16.30      1.38 o 
  11   5   6        0.41        0.24      0.70 o 
  12   5   6       17.91       21.49      2.04 o 
  13   5   6        0.07        0.79      1.04 o 
  -6   6   6        6.46        4.13      1.56 o 
  -5   6   6        1.63        1.09      0.97 o 
  -4   6   6        0.30       -0.72      0.72 o 
  -3   6   6      178.23      175.58      4.54 o 
  -2   6   6        6.06        7.08      0.87 o 
  -1   6   6      608.13      589.33      7.66 o 
   0   6   6       86.72       79.99      1.80 o 
   1   6   6       91.62       94.50      1.98 o 
   2   6   6      199.06      198.89      3.25 o 
   3   6   6      269.86      268.50      3.94 o 
   4   6   6        4.61        4.23      0.60 o 
   5   6   6       15.81       15.77      0.82 o 
   6   6   6       37.99       39.56      1.17 o 
   7   6   6       80.48       88.21      1.84 o 
   8   6   6      103.28      107.54      2.11 o 
   9   6   6       24.24       26.66      1.49 o 
  10   6   6        8.79       10.56      1.28 o 
  11   6   6        0.02       -0.14      0.59 o 
  12   6   6        0.24        1.11      0.81 o 
  13   6   6        4.90        5.88      1.48 o 
  14   6   6        0.42       -0.16      2.21 o 
  -5   7   6        1.67        1.41      1.07 o 
  -4   7   6       11.83       10.28      1.48 o 
  -3   7   6        0.06       -0.49      0.49 o 
  -2   7   6        0.18        0.32      0.59 o 
  -1   7   6        7.39        7.97      1.06 o 
   0   7   6      279.70      281.54      5.17 o 
   1   7   6       45.84       45.92      1.49 o 
   2   7   6       39.35       34.35      0.96 o 
   3   7   6      216.70      224.90      3.59 o 
   4   7   6      800.56      755.15      8.84 o 
   5   7   6       11.20       12.44      0.83 o 
   6   7   6      128.23      126.33      2.49 o 
   7   7   6      235.90      239.52      3.80 o 
   8   7   6       22.40       20.99      1.09 o 
   9   7   6        2.43        3.29      0.61 o 
  10   7   6       53.71       52.46      1.97 o 
  11   7   6        0.00       -0.79      0.79 o 
  12   7   6       36.15       36.33      2.19 o 
  13   7   6        2.59        2.71      1.10 o 
  14   7   6        0.27        0.95      2.36 o 
  -4   8   6        1.17        1.26      0.87 o 
  -3   8   6        8.44        5.84      1.42 o 
  -2   8   6       20.30       18.28      1.30 o 
  -1   8   6       23.69       22.59      1.18 o 
   0   8   6       49.91       47.06      2.11 o 
   1   8   6        0.23        0.11      0.41 o 
   2   8   6        8.26        9.86      0.95 o 
   3   8   6      416.03      430.09      6.89 o 
   4   8   6      714.16      705.05     10.06 o 
   5   8   6        7.85        5.46      0.71 o 
   6   8   6        0.01       -0.38      0.38 o 
   7   8   6       37.89       36.97      1.56 o 
   8   8   6       85.48       90.21      2.31 o 
   9   8   6       87.85       91.02      2.16 o 
  10   8   6       44.74       46.28      2.80 o 
  11   8   6        6.17        7.04      1.30 o 
  12   8   6       14.59       15.39      1.83 o 
  13   8   6        1.71       -0.16      1.27 o 
  14   8   6        0.97        0.00      2.05 o 
  -3   9   6        5.73        3.70      1.19 o 
  -2   9   6        9.06        9.46      1.13 o 
  -1   9   6        9.75        9.47      1.05 o 
   0   9   6       59.76       57.21      2.07 o 
   1   9   6       39.95       42.64      1.63 o 
   2   9   6       12.55       13.51      1.01 o 
   3   9   6       58.31       65.56      2.11 o 
   4   9   6      284.30      272.42      5.20 o 
   5   9   6      253.35      254.78      4.95 o 
   6   9   6       48.23       50.19      1.39 o 
   7   9   6      439.33      447.41      6.61 o 
   8   9   6       98.99      106.96      2.70 o 
   9   9   6       28.52       29.82      1.39 o 
  10   9   6        1.32        0.98      0.54 o 
  11   9   6        0.16       -0.02      0.61 o 
  12   9   6        0.37        0.60      0.86 o 
  13   9   6        0.17        3.01      1.17 o 
  -2  10   6        4.67        5.16      2.00 o 
  -1  10   6       26.38       24.57      1.61 o 
   0  10   6        0.01        0.08      0.66 o 
   1  10   6        8.00       10.24      1.19 o 
   2  10   6       13.12       15.36      1.18 o 
   3  10   6        0.86        1.23      0.56 o 
   4  10   6       46.61       51.65      1.95 o 
   5  10   6      340.81      348.40      5.81 o 
   6  10   6      275.14      275.83      5.45 o 
   7  10   6      109.81      102.18      2.74 o 
   8  10   6       48.84       46.97      1.87 o 
   9  10   6       10.80       10.90      1.05 o 
  10  10   6       96.34       91.69      2.57 o 
  11  10   6        9.70       10.73      1.17 o 
  12  10   6       50.90       56.68      2.64 o 
  13  10   6        7.00        6.64      1.48 o 
  -1  11   6        3.32        2.86      1.53 o 
   0  11   6       12.50       10.43      1.69 o 
   1  11   6       17.98       18.74      1.59 o 
   2  11   6        7.65        9.49      1.20 o 
   3  11   6       15.45       16.34      1.58 o 
   4  11   6        0.02        1.39      0.67 o 
   5  11   6        1.58        0.47      0.71 o 
   6  11   6       17.36       23.21      1.86 o 
   7  11   6       50.58       54.05      2.34 o 
   8  11   6        0.27        0.11      0.54 o 
   9  11   6        0.03        0.35      0.56 o 
  10  11   6        0.85        0.16      0.60 o 
  11  11   6       11.68       10.59      1.22 o 
  12  11   6        8.71       12.66      1.56 o 
  13  11   6       10.62       14.33      3.94 o 
   0  12   6        0.07       -0.15      1.81 o 
   1  12   6       11.64       15.44      2.44 o 
   2  12   6       43.03       46.63      2.39 o 
   3  12   6       20.18       20.20      1.75 o 
   4  12   6        0.02       -0.32      0.72 o 
   5  12   6        1.02        0.93      1.04 o 
   6  12   6       19.98       21.53      2.59 o 
   7  12   6        4.42        3.22      1.38 o 
   8  12   6        1.07        0.51      0.74 o 
   9  12   6        8.19        6.63      1.13 o 
  10  12   6       18.84       20.38      1.54 o 
  11  12   6       13.01       11.47      1.38 o 
  12  12   6       10.06       11.37      1.38 o 
   2  13   6        0.97       -0.26      1.77 o 
   3  13   6       56.48       59.68      3.12 o 
   4  13   6       21.82       27.03      2.20 o 
   5  13   6        5.08        3.12      1.39 o 
   6  13   6        5.75        5.56      1.23 o 
   7  13   6       21.37       19.96      2.14 o 
   8  13   6        1.14        0.37      0.85 o 
   9  13   6        0.53        0.92      0.74 o 
  10  13   6        3.07        2.73      0.97 o 
  11  13   6        0.33       -0.77      0.77 o 
   5  14   6        0.19        0.02      1.27 o 
   6  14   6        6.27        2.99      1.49 o 
   7  14   6        0.08       -0.42      0.96 o 
   8  14   6       17.45       17.48      2.63 o 
   9  14   6       15.38       18.83      1.97 o 
  -4  -8   7        0.54        0.92      1.28 o 
  -3  -8   7        8.79        5.78      1.43 o 
  -2  -8   7       25.86       29.16      2.49 o 
  -1  -8   7       11.02       11.76      1.62 o 
   0  -8   7        0.08       -0.34      0.92 o 
   1  -8   7        4.35        1.42      2.13 o 
   2  -8   7       10.21        7.25      3.47 o 
  -6  -7   7       32.58       33.85      4.65 o 
  -5  -7   7        5.33        9.15      2.23 o 
  -4  -7   7        1.54        2.93      1.27 o 
  -3  -7   7       17.17       19.40      1.54 o 
  -2  -7   7        0.09       -0.32      0.64 o 
  -1  -7   7        7.88        9.32      1.17 o 
   0  -7   7       77.70       76.09      3.32 o 
   1  -7   7       34.60       31.68      2.15 o 
   2  -7   7       10.09        8.10      2.12 o 
   3  -7   7       14.45       20.53      5.77 o 
   4  -7   7        0.06       -1.25      1.50 o 
   5  -7   7        2.40       -1.89      1.89 o 
  -6  -6   7        1.89        1.65      1.39 o 
  -5  -6   7       10.01       10.23      1.66 o 
  -4  -6   7       55.40       61.09      2.65 o 
  -3  -6   7        1.51        1.24      0.71 o 
  -2  -6   7       55.65       56.52      2.10 o 
  -1  -6   7       17.41       15.60      1.32 o 
   0  -6   7        4.06        3.10      0.85 o 
   1  -6   7        4.56        3.41      0.88 o 
   2  -6   7        0.39        0.29      0.68 o 
   3  -6   7       32.73       35.22      2.99 o 
   4  -6   7        4.14        5.55      1.42 o 
   5  -6   7        2.34        6.02      3.19 o 
   6  -6   7        0.87       -1.10      2.21 o 
  -7  -5   7       12.64       14.04      3.39 o 
  -6  -5   7       49.38       52.13      5.67 o 
  -5  -5   7       14.69       14.48      1.89 o 
  -4  -5   7        3.36        1.79      0.79 o 
  -3  -5   7        2.67        4.05      2.14 o 
  -2  -5   7        0.26       -0.10      0.46 o 
  -1  -5   7        0.01        0.40      0.42 o 
   0  -5   7        6.15        9.04      1.22 o 
   1  -5   7        1.07        1.21      0.54 o 
   2  -5   7       40.59       42.33      2.11 o 
   3  -5   7       48.25       39.51      2.23 o 
   4  -5   7        4.13        4.43      1.11 o 
   5  -5   7       10.26        8.44      1.72 o 
   6  -5   7        5.56        3.36      1.94 o 
   7  -5   7        0.78       -0.95      0.95 o 
  -7  -4   7        0.60       -1.26      1.42 o 
  -6  -4   7        0.15        0.04      0.98 o 
  -5  -4   7       10.61       14.19      1.95 o 
  -4  -4   7       25.06       30.69      1.62 o 
  -3  -4   7        2.92        3.21      0.71 o 
  -2  -4   7       52.03       49.43      2.07 o 
  -1  -4   7       49.31       56.01      1.69 o 
   0  -4   7       38.45       33.27      1.45 o 
   1  -4   7      174.24      157.18      3.18 o 
   2  -4   7       11.02        8.95      1.41 o 
   3  -4   7        0.02        1.01      0.66 o 
   4  -4   7        5.71        7.26      1.21 o 
   5  -4   7        0.23       -0.58      0.58 o 
   6  -4   7        3.70        4.37      1.08 o 
   7  -4   7        1.74       -0.10      0.87 o 
   8  -4   7       10.16       10.08      1.86 o 
  -8  -3   7       17.20       14.80      2.94 o 
  -7  -3   7        0.04        0.98      1.02 o 
  -6  -3   7       10.04       14.66      3.59 o 
  -5  -3   7       19.85       22.72      1.74 o 
  -4  -3   7       35.51       35.47      1.40 o 
  -3  -3   7        0.17        0.01      0.40 o 
  -2  -3   7       36.68       41.82      1.90 o 
  -1  -3   7       97.84       84.31      2.02 o 
   0  -3   7      303.21      277.02      4.31 o 
   1  -3   7        4.38        3.54      0.58 o 
   2  -3   7       29.22       30.61      1.37 o 
   3  -3   7      113.46      111.29      2.77 o 
   4  -3   7       53.07       47.13      2.03 o 
   5  -3   7       15.70       15.88      1.55 o 
   6  -3   7       16.96       16.16      1.93 o 
   7  -3   7        0.64        0.80      0.76 o 
   8  -3   7        9.24       10.04      2.03 o 
   9  -3   7        2.93        2.97      1.87 o 
  -8  -2   7       14.84       14.73      2.44 o 
  -7  -2   7       62.99       65.61      4.69 o 
  -6  -2   7       26.89       26.87      2.34 o 
  -5  -2   7       15.06       20.43      1.75 o 
  -4  -2   7       36.15       35.02      1.58 o 
  -3  -2   7        0.98        0.02      0.42 o 
  -2  -2   7       16.82       19.94      1.04 o 
  -1  -2   7      331.03      328.90      4.78 o 
   0  -2   7       32.38       33.07      1.30 o 
   1  -2   7      173.07      156.44      3.13 o 
   2  -2   7       33.61       32.34      1.52 o 
   3  -2   7       17.94       18.46      1.08 o 
   4  -2   7       14.41       17.39      1.39 o 
   5  -2   7      101.29       99.07      2.67 o 
   6  -2   7       22.92       23.51      2.25 o 
   7  -2   7       12.68       10.84      1.41 o 
   8  -2   7        5.48        5.56      1.21 o 
   9  -2   7        4.13        3.63      1.13 o 
  10  -2   7       16.94       23.87      4.21 o 
  -8  -1   7       13.31       12.40      1.97 o 
  -7  -1   7       24.22       24.57      2.23 o 
  -6  -1   7        8.20       10.85      1.57 o 
  -5  -1   7        2.84        1.83      0.75 o 
  -4  -1   7       64.13       63.04      3.01 o 
  -3  -1   7       19.98       18.59      1.24 o 
  -2  -1   7      252.57      254.53      3.83 o 
  -1  -1   7        5.03        9.07      0.96 o 
   0  -1   7      340.14      317.09      4.45 o 
   1  -1   7      106.02      102.99      2.12 o 
   2  -1   7        1.75        1.59      0.49 o 
   3  -1   7       62.90       63.55      1.95 o 
   4  -1   7      113.78      118.85      2.81 o 
   5  -1   7       29.68       26.31      1.31 o 
   6  -1   7       60.41       62.68      2.26 o 
   7  -1   7        0.12       -0.03      0.52 o 
   8  -1   7        0.54        0.75      0.84 o 
   9  -1   7       18.79       21.00      2.02 o 
  10  -1   7        8.13        7.86      1.49 o 
  11  -1   7        0.42       -0.93      0.93 o 
  -7   0   7        2.20        1.93      1.19 o 
  -6   0   7        5.47        5.28      1.27 o 
  -5   0   7       13.54       15.89      1.41 o 
  -4   0   7       34.44       33.34      1.36 o 
  -3   0   7      340.76      337.76      4.99 o 
  -2   0   7       69.84       77.72      2.03 o 
  -1   0   7       41.31       41.83      1.53 o 
   0   0   7       32.61       28.81      1.11 o 
   1   0   7       22.50       23.36      1.10 o 
   2   0   7        7.53        5.85      0.63 o 
   3   0   7      235.02      232.22      3.80 o 
   4   0   7        5.69        5.59      0.64 o 
   5   0   7      797.83      782.58      9.93 o 
   6   0   7       52.68       52.07      1.75 o 
   7   0   7        0.04        0.41      0.45 o 
   8   0   7       82.62       84.94      2.48 o 
   9   0   7       19.91       21.67      1.36 o 
  10   0   7        3.81        3.97      0.89 o 
  11   0   7       11.77       12.79      1.60 o 
  12   0   7        6.68        3.47      2.68 o 
  -7   1   7        2.67        1.37      1.20 o 
  -6   1   7       34.23       36.14      2.50 o 
  -5   1   7       29.15       30.08      2.35 o 
  -4   1   7      186.24      183.97      3.82 o 
  -3   1   7      215.83      206.50      3.88 o 
  -2   1   7       46.00       49.28      1.69 o 
  -1   1   7       41.86       35.95      1.24 o 
   0   1   7      243.27      238.67      3.33 o 
   1   1   7       56.49       53.14      1.36 o 
   2   1   7        5.28        4.22      0.60 o 
   3   1   7      302.05      291.47      3.48 o 
   4   1   7       55.26       59.07      1.66 o 
   5   1   7       69.56       65.39      1.60 o 
   6   1   7       41.14       40.33      1.23 o 
   7   1   7       10.14       12.02      1.12 o 
   8   1   7       62.57       63.44      1.96 o 
   9   1   7        0.22       -0.38      0.55 o 
  10   1   7       17.62       19.11      1.51 o 
  11   1   7        7.23        8.12      1.15 o 
  12   1   7        0.39        1.08      2.23 o 
  -7   2   7        0.38        0.42      1.39 o 
  -6   2   7        0.05       -0.70      0.81 o 
  -5   2   7       36.68       36.24      2.11 o 
  -4   2   7       47.72       45.52      2.05 o 
  -3   2   7       34.09       29.55      1.88 o 
  -2   2   7      129.32      116.18      2.45 o 
  -1   2   7      468.46      467.15      6.11 o 
   0   2   7      887.21      887.96      9.41 o 
   1   2   7      308.61      309.50      3.68 o 
   2   2   7       16.07       17.44      0.91 o 
   3   2   7      193.42      205.76      2.70 o 
   4   2   7      175.50      170.80      2.39 o 
   5   2   7      267.86      256.87      3.41 o 
   6   2   7      117.49      116.86      2.00 o 
   7   2   7        3.39        2.92      0.67 o 
   8   2   7      250.85      256.70      4.49 o 
   9   2   7        6.93        4.88      0.72 o 
  10   2   7       28.02       29.16      1.44 o 
  11   2   7        4.47        2.86      1.07 o 
  12   2   7        6.30        3.94      1.78 o 
  13   2   7        0.28        0.47      2.36 o 
  -7   3   7        1.81       -0.13      1.47 o 
  -6   3   7        9.92        8.44      1.38 o 
  -5   3   7       36.04       34.68      1.88 o 
  -4   3   7        2.19        1.96      0.72 o 
  -3   3   7       38.44       36.25      1.40 o 
  -2   3   7       86.41       84.67      2.21 o 
  -1   3   7        3.19        3.33      0.51 o 
   0   3   7      204.47      196.05      2.98 o 
   1   3   7        0.24        0.09      0.43 o 
   2   3   7      120.79      127.15      1.86 o 
   3   3   7        7.03       12.77      0.64 o 
   4   3   7        0.27        0.42      0.30 o 
   5   3   7       93.99      106.74      1.86 o 
   6   3   7       12.81       12.83      1.00 o 
   7   3   7       13.99       11.96      0.78 o 
   8   3   7        0.86        1.35      0.45 o 
   9   3   7       12.37        9.95      1.02 o 
  10   3   7        7.95        5.03      0.89 o 
  11   3   7       41.26       42.07      2.51 o 
  12   3   7        0.01        0.45      0.96 o 
  13   3   7       12.86       16.57      2.53 o 
  -6   4   7        1.21        1.02      1.15 o 
  -5   4   7       10.29       12.71      1.68 o 
  -4   4   7       80.85       81.56      2.53 o 
  -3   4   7       28.50       30.82      1.33 o 
  -2   4   7        0.29        0.37      0.41 o 
  -1   4   7       29.16       28.63      1.59 o 
   0   4   7      465.80      460.02      5.82 o 
   1   4   7      303.70      288.98      3.65 o 
   2   4   7        0.51        1.11      0.36 o 
   3   4   7        0.03        0.13      0.23 o 
   4   4   7       26.13       30.09      0.89 o 
   5   4   7       44.50       47.52      1.09 o 
   6   4   7       33.61       36.65      1.08 o 
   7   4   7      111.47      114.13      2.52 o 
   8   4   7       20.44       22.17      1.04 o 
   9   4   7        5.23        4.54      1.28 o 
  10   4   7        6.78        9.13      1.34 o 
  11   4   7        5.38        5.36      1.24 o 
  12   4   7        3.08        3.03      1.20 o 
  13   4   7        5.71        6.67      1.59 o 
  -6   5   7       17.37       17.03      1.99 o 
  -5   5   7        0.00       -0.22      0.86 o 
  -4   5   7       67.13       68.41      2.68 o 
  -3   5   7        9.53       10.08      1.16 o 
  -2   5   7       31.36       31.80      1.47 o 
  -1   5   7        9.00        9.22      0.88 o 
   0   5   7      112.93      119.50      2.19 o 
   1   5   7      275.89      261.32      3.69 o 
   2   5   7       36.98       38.67      1.20 o 
   3   5   7      301.30      290.30      3.74 o 
   4   5   7      305.66      299.75      3.60 o 
   5   5   7       77.96       75.72      1.49 o 
   6   5   7        0.62       -0.21      0.29 o 
   7   5   7       34.45       33.73      1.31 o 
   8   5   7       32.82       33.30      1.41 o 
   9   5   7        3.70        7.73      1.15 o 
  10   5   7       94.36       96.91      8.03 o 
  11   5   7        0.25       -0.01      0.78 o 
  12   5   7        0.24        1.23      1.23 o 
  13   5   7        1.61        0.68      1.22 o 
  -5   6   7       12.83       13.05      1.74 o 
  -4   6   7       56.86       57.57      2.57 o 
  -3   6   7       85.50       85.78      2.76 o 
  -2   6   7        1.99        2.36      0.65 o 
  -1   6   7      118.80      114.25      2.57 o 
   0   6   7      106.83       98.39      2.27 o 
   1   6   7       92.78       88.58      2.07 o 
   2   6   7      117.44      105.87      2.28 o 
   3   6   7       69.84       69.21      1.76 o 
   4   6   7       47.12       55.29      1.37 o 
   5   6   7      364.30      364.45      4.96 o 
   6   6   7       56.32       58.70      1.78 o 
   7   6   7       32.46       27.39      1.16 o 
   8   6   7       46.04       45.68      1.47 o 
   9   6   7       11.81       11.45      0.97 o 
  10   6   7        3.04        1.83      0.92 o 
  11   6   7       13.55       14.20      1.77 o 
  12   6   7        1.60        3.09      1.35 o 
  13   6   7        0.51        1.13      1.02 o 
  14   6   7        0.12       -1.10      2.21 o 
  -4   7   7        4.52        4.29      1.01 o 
  -3   7   7       18.93       18.64      1.52 o 
  -2   7   7        9.62        9.68      1.44 o 
  -1   7   7        0.16       -0.06      0.47 o 
   0   7   7      243.33      236.31      4.10 o 
   1   7   7       58.66       60.93      2.06 o 
   2   7   7      701.79      698.44      8.97 o 
   3   7   7        5.99        4.77      0.77 o 
   4   7   7       99.71       95.39      2.73 o 
   5   7   7       34.66       29.18      1.19 o 
   6   7   7       20.78       21.54      1.05 o 
   7   7   7       36.95       35.34      1.32 o 
   8   7   7       25.07       25.85      1.19 o 
   9   7   7       53.59       54.53      1.72 o 
  10   7   7      126.27      123.35      3.10 o 
  11   7   7       16.06       18.14      2.23 o 
  12   7   7        0.98       -0.45      1.50 o 
  13   7   7        6.78        6.29      1.90 o 
  14   7   7        3.12        2.21      2.84 o 
  -4   8   7       15.15       16.43      2.15 o 
  -3   8   7        0.16       -0.08      0.91 o 
  -2   8   7        5.79        4.98      1.16 o 
  -1   8   7       10.73       12.20      1.28 o 
   0   8   7        6.14        5.07      0.77 o 
   1   8   7       65.84       64.39      1.90 o 
   2   8   7      187.65      190.03      3.43 o 
   3   8   7      127.24      136.36      2.63 o 
   4   8   7       27.19       28.37      1.51 o 
   5   8   7      100.85       98.98      2.35 o 
   6   8   7        6.97        5.24      0.74 o 
   7   8   7       55.09       51.56      1.77 o 
   8   8   7       17.87       17.32      1.04 o 
   9   8   7        7.66        6.41      0.74 o 
  10   8   7        1.99        1.17      0.75 o 
  11   8   7       10.59       13.03      1.42 o 
  12   8   7       19.63       17.96      2.42 o 
  13   8   7       10.52        8.32      2.84 o 
  14   8   7        1.25       -0.32      2.21 o 
  -3   9   7       14.47       15.98      2.36 o 
  -2   9   7        7.53        8.39      1.33 o 
  -1   9   7        6.50        4.39      1.10 o 
   0   9   7       28.17       27.20      2.06 o 
   1   9   7       10.00       10.13      1.04 o 
   2   9   7        0.55        0.39      0.72 o 
   3   9   7        5.55        5.36      0.81 o 
   4   9   7        0.69        1.02      0.54 o 
   5   9   7       55.26       49.44      1.45 o 
   6   9   7      543.48      556.10      7.81 o 
   7   9   7      658.88      647.95      8.75 o 
   8   9   7        0.19        0.33      0.70 o 
   9   9   7       85.32       88.60      2.81 o 
  10   9   7        2.01        2.23      0.64 o 
  11   9   7        4.57        5.25      0.88 o 
  12   9   7        9.13       14.01      2.19 o 
  13   9   7        0.00       -0.88      0.98 o 
  -2  10   7       13.48       11.89      3.17 o 
  -1  10   7       31.78       30.41      1.88 o 
   0  10   7       19.40       16.90      1.64 o 
   1  10   7        8.84        9.88      1.56 o 
   2  10   7       94.08       94.63      2.74 o 
   3  10   7       19.81       25.45      1.63 o 
   4  10   7        1.21        0.02      0.61 o 
   5  10   7        0.02        0.61      0.62 o 
   6  10   7        0.01       -0.06      0.60 o 
   7  10   7       20.83       24.39      1.45 o 
   8  10   7        6.12        9.94      1.79 o 
   9  10   7      105.78      111.33      2.92 o 
  10  10   7      116.45      122.83      3.14 o 
  11  10   7        4.07        5.25      1.44 o 
  12  10   7       34.01       36.62      3.18 o 
  13  10   7        0.13        3.75      1.19 o 
  -1  11   7        8.81        5.05      1.81 o 
   0  11   7        1.05       -1.04      1.30 o 
   1  11   7       46.86       53.28      2.67 o 
   2  11   7        8.45        7.14      1.24 o 
   3  11   7       30.26       30.09      1.87 o 
   4  11   7       23.73       26.36      1.90 o 
   5  11   7       25.21       22.49      1.75 o 
   6  11   7       15.33       16.70      1.46 o 
   7  11   7       40.01       41.09      2.06 o 
   8  11   7       86.49       82.98      2.89 o 
   9  11   7        0.84        0.84      0.60 o 
  10  11   7        0.07        0.76      0.62 o 
  11  11   7       13.82       13.67      1.31 o 
  12  11   7        1.58        3.02      0.98 o 
  13  11   7        8.99       12.60      3.94 o 
   1  12   7        2.32        1.86      1.27 o 
   2  12   7        0.90        0.40      1.06 o 
   3  12   7        3.62        2.17      0.90 o 
   4  12   7        3.38        3.61      0.97 o 
   5  12   7       13.43       12.58      2.72 o 
   6  12   7        5.97       12.76      1.91 o 
   7  12   7        5.74        3.01      1.00 o 
   8  12   7       13.83       16.22      1.45 o 
   9  12   7       58.50       59.70      2.36 o 
  10  12   7       18.22       17.56      1.42 o 
  11  12   7        4.25        2.01      0.91 o 
  12  12   7        5.00        3.65      1.08 o 
   3  13   7        7.16        4.12      1.40 o 
   4  13   7       42.03       45.24      2.68 o 
   5  13   7        0.00        0.28      0.99 o 
   6  13   7       10.14       12.96      2.06 o 
   7  13   7        1.41        0.40      1.05 o 
   8  13   7        2.05        1.75      1.04 o 
   9  13   7        1.81        0.86      0.82 o 
  10  13   7        9.33       10.27      1.40 o 
  11  13   7        0.02        0.84      0.90 o 
   6  14   7       41.20       50.70      3.75 o 
   7  14   7       22.15       30.47      3.36 o 
   8  14   7        1.45        1.87      1.56 o 
   9  14   7       14.51       15.30      2.52 o 
  -4  -7   8       12.01       15.76      3.23 o 
  -3  -7   8        5.22        3.27      1.13 o 
  -2  -7   8        5.13        5.25      1.23 o 
  -1  -7   8        6.42        7.53      1.25 o 
   0  -7   8       17.72       14.73      1.68 o 
   1  -7   8        0.29        1.00      1.07 o 
   2  -7   8        2.83        1.58      1.73 o 
   3  -7   8        5.39        6.62      3.31 o 
  -5  -6   8       36.89       46.66      3.16 o 
  -4  -6   8       67.88       75.46      3.37 o 
  -3  -6   8       10.21        8.32      2.15 o 
  -2  -6   8       49.75       50.05      2.37 o 
  -1  -6   8       24.31       22.72      1.68 o 
   0  -6   8        0.19        0.21      0.69 o 
   1  -6   8       16.44       16.18      1.62 o 
   2  -6   8       16.70       21.14      3.05 o 
   3  -6   8       24.69       29.02      2.65 o 
   4  -6   8        1.42        2.90      1.61 o 
   5  -6   8        5.83        2.77      2.05 o 
  -6  -5   8        2.66        0.79      2.21 o 
  -5  -5   8        3.12        2.86      1.77 o 
  -4  -5   8       20.15       24.03      1.93 o 
  -3  -5   8        8.68       10.67      1.55 o 
  -2  -5   8       51.53       52.92      2.88 o 
  -1  -5   8        8.72        5.12      0.88 o 
   0  -5   8        0.48        1.29      0.61 o 
   1  -5   8       59.35       47.47      2.20 o 
   2  -5   8        8.94       12.14      1.27 o 
   3  -5   8        1.39        1.45      1.05 o 
   4  -5   8       29.30       31.28      2.64 o 
   5  -5   8        3.82        3.27      1.61 o 
   6  -5   8        0.78       -0.12      1.25 o 
   7  -5   8        0.08        1.95      2.08 o 
  -6  -4   8        0.52        1.42      1.05 o 
  -5  -4   8       13.71       17.49      1.93 o 
  -4  -4   8       31.35       33.48      2.80 o 
  -3  -4   8       17.06       19.62      2.38 o 
  -2  -4   8        0.27        0.64      0.67 o 
  -1  -4   8        5.37        8.15      1.10 o 
   0  -4   8        2.44        1.63      0.61 o 
   1  -4   8       61.57       55.41      2.20 o 
   2  -4   8        2.12        2.10      0.89 o 
   3  -4   8       35.38       31.43      1.76 o 
   4  -4   8        5.33        3.51      1.01 o 
   5  -4   8        0.38       -0.88      1.20 o 
   6  -4   8        0.58        0.96      1.03 o 
   7  -4   8        0.00        0.47      0.91 o 
   8  -4   8        1.16        3.02      1.48 o 
  -6  -3   8       21.17       20.74      2.27 o 
  -5  -3   8       21.58       24.40      5.01 o 
  -4  -3   8       12.66       14.32      1.33 o 
  -3  -3   8       83.92       83.80      2.76 o 
  -2  -3   8       59.56       61.04      2.43 o 
  -1  -3   8       26.43       25.71      1.25 o 
   0  -3   8       11.17       16.14      0.99 o 
   1  -3   8       64.77       68.40      1.99 o 
   2  -3   8      111.32       93.44      2.60 o 
   3  -3   8       47.82       41.01      1.88 o 
   4  -3   8       55.30       55.40      2.30 o 
   5  -3   8       11.26        8.99      1.42 o 
   6  -3   8       39.28       35.44      1.97 o 
   7  -3   8        0.54       -0.12      0.87 o 
   8  -3   8        4.52        2.52      1.15 o 
   9  -3   8        0.06       -0.36      1.25 o 
  -7  -2   8       46.35       45.46      3.59 o 
  -6  -2   8        9.23       10.50      2.29 o 
  -5  -2   8       27.79       32.72      2.59 o 
  -4  -2   8       30.39       33.96      2.18 o 
  -3  -2   8        6.90        7.87      1.32 o 
  -2  -2   8       12.13       14.13      1.03 o 
  -1  -2   8       26.63       26.87      1.19 o 
   0  -2   8       62.64       60.44      1.86 o 
   1  -2   8       30.68       29.53      1.41 o 
   2  -2   8      211.30      198.28      3.77 o 
   3  -2   8       12.96       16.94      1.10 o 
   4  -2   8        6.83        6.77      1.07 o 
   5  -2   8       54.82       59.07      2.62 o 
   6  -2   8       20.55       21.22      1.67 o 
   7  -2   8        2.53        2.61      0.95 o 
   8  -2   8        5.13        6.25      1.30 o 
   9  -2   8        0.48        0.47      0.88 o 
  10  -2   8        0.59        1.07      1.37 o 
  -7  -1   8        2.16        2.35      1.67 o 
  -6  -1   8       30.61       30.32      2.42 o 
  -5  -1   8       86.89       92.89      4.85 o 
  -4  -1   8      284.99      293.58      6.47 o 
  -3  -1   8        3.32        6.88      1.33 o 
  -2  -1   8        3.36        5.63      0.70 o 
  -1  -1   8       48.14       46.74      1.64 o 
   0  -1   8       90.75       95.48      2.22 o 
   1  -1   8       39.04       35.80      1.33 o 
   2  -1   8       27.12       20.16      1.09 o 
   3  -1   8       72.73       69.25      2.06 o 
   4  -1   8       83.32       80.00      2.39 o 
   5  -1   8       21.29       20.27      1.43 o 
   6  -1   8       66.96       60.79      2.70 o 
   7  -1   8        6.81        5.75      1.19 o 
   8  -1   8        1.95        2.58      0.83 o 
   9  -1   8        3.00        2.54      0.91 o 
  10  -1   8        0.39        0.00      0.88 o 
  11  -1   8        0.03        4.57      3.15 o 
  -7   0   8        0.42        0.30      1.37 o 
  -6   0   8        0.22       -0.22      1.20 o 
  -5   0   8        4.97        4.66      1.08 o 
  -4   0   8       34.14       37.95      2.51 o 
  -3   0   8        3.39        4.66      0.74 o 
  -2   0   8       40.11       36.57      1.62 o 
  -1   0   8       75.97       77.25      2.03 o 
   0   0   8       52.50       50.94      1.76 o 
   1   0   8       82.41       84.42      1.97 o 
   2   0   8       14.37       14.69      1.43 o 
   3   0   8      258.31      255.71      4.15 o 
   4   0   8        0.07        0.06      0.49 o 
   5   0   8       36.20       30.11      1.50 o 
   6   0   8      208.12      214.08      4.49 o 
   7   0   8       71.48       64.63      2.77 o 
   8   0   8       18.56       21.45      1.73 o 
   9   0   8        1.88        0.33      0.71 o 
  10   0   8        0.25        1.14      1.16 o 
  11   0   8       14.97       19.74      2.08 o 
  -6   1   8        5.12        4.77      2.39 o 
  -5   1   8       13.27        8.78      2.22 o 
  -4   1   8       23.31       23.34      1.77 o 
  -3   1   8       24.43       22.87      2.09 o 
  -2   1   8      127.02      129.17      3.13 o 
  -1   1   8      332.27      316.44      5.36 o 
   0   1   8      628.50      621.65      8.32 o 
   1   1   8      528.05      535.90      6.70 o 
   2   1   8       33.59       30.26      1.42 o 
   3   1   8      464.70      467.26      6.59 o 
   4   1   8        3.87        2.09      0.55 o 
   5   1   8       13.20       12.56      1.27 o 
   6   1   8       11.69       12.98      0.98 o 
   7   1   8        3.92        6.28      0.89 o 
   8   1   8       23.99       23.78      1.67 o 
   9   1   8        0.06       -0.50      0.79 o 
  10   1   8       10.08       11.00      1.14 o 
  11   1   8       11.03        8.02      1.49 o 
  12   1   8        0.02        0.24      1.26 o 
  -6   2   8        0.00        1.22      1.02 o 
  -5   2   8        3.99        4.51      2.57 o 
  -4   2   8       20.74       19.73      2.68 o 
  -3   2   8       62.19       59.90      2.74 o 
  -2   2   8        2.35        1.35      0.60 o 
  -1   2   8       13.44       11.83      0.89 o 
   0   2   8       27.26       22.56      1.16 o 
   1   2   8      195.79      183.62      3.12 o 
   2   2   8      752.87      753.79      8.13 o 
   3   2   8      174.67      167.48      2.89 o 
   4   2   8        0.09        0.09      0.37 o 
   5   2   8       22.25       20.69      1.18 o 
   6   2   8     1007.90     1017.12     11.86 o 
   7   2   8       31.16       36.35      1.26 o 
   8   2   8      213.21      223.00      4.19 o 
   9   2   8        0.04       -0.09      0.55 o 
  10   2   8       16.37       17.95      1.25 o 
  11   2   8        0.43        1.01      0.89 o 
  12   2   8        0.08       -0.29      1.28 o 
  -6   3   8        0.49        0.96      1.08 o 
  -5   3   8        3.27        2.46      1.08 o 
  -4   3   8        0.12       -0.93      0.93 o 
  -3   3   8      118.06      119.76      2.99 o 
  -2   3   8      133.98      128.91      2.77 o 
  -1   3   8        0.04        0.26      0.49 o 
   0   3   8       66.14       61.26      1.82 o 
   1   3   8      717.13      684.29      9.09 o 
   2   3   8      116.89      121.64      2.05 o 
   3   3   8        1.95        0.85      0.32 o 
   4   3   8        2.47        3.21      0.85 o 
   5   3   8        3.12        4.13      0.56 o 
   6   3   8       25.57       25.00      1.08 o 
   7   3   8        1.41        1.33      0.51 o 
   8   3   8        0.71        0.82      0.47 o 
   9   3   8       44.34       41.90      1.83 o 
  10   3   8        0.06       -0.10      0.64 o 
  11   3   8       74.11       71.72      3.28 o 
  12   3   8        0.07       -0.43      0.92 o 
  13   3   8       23.63       28.04      5.36 o 
  -5   4   8        3.44        2.60      1.11 o 
  -4   4   8        0.19        0.77      0.66 o 
  -3   4   8        0.34        1.03      0.58 o 
  -2   4   8        9.86       11.52      1.19 o 
  -1   4   8      146.49      145.52      2.74 o 
   0   4   8        4.81        3.27      0.58 o 
   1   4   8       37.62       36.05      1.39 o 
   2   4   8      788.73      765.26      9.14 o 
   3   4   8      212.73      197.09      2.77 o 
   4   4   8        0.90        1.16      0.34 o 
   5   4   8       39.66       44.47      1.19 o 
   6   4   8       18.18       18.71      1.52 o 
   7   4   8       14.74       16.88      1.13 o 
   8   4   8       33.92       33.07      1.45 o 
   9   4   8        6.54        4.57      1.34 o 
  10   4   8        0.12       -0.87      0.87 o 
  11   4   8       17.72       17.57      1.84 o 
  12   4   8        2.10        2.61      1.10 o 
  13   4   8        2.13        2.13      1.70 o 
  -5   5   8        1.40        1.38      2.00 o 
  -4   5   8        2.45        1.89      0.86 o 
  -3   5   8        4.99        4.63      1.17 o 
  -2   5   8       25.85       24.53      1.54 o 
  -1   5   8        0.05        0.37      0.54 o 
   0   5   8        7.35       11.19      1.19 o 
   1   5   8       37.48       37.22      1.33 o 
   2   5   8        8.02        8.56      0.77 o 
   3   5   8       80.44       78.11      1.89 o 
   4   5   8       69.60       69.94      1.48 o 
   5   5   8        7.65        8.50      0.71 o 
   6   5   8      111.23      116.55      2.30 o 
   7   5   8       57.54       58.83      1.78 o 
   8   5   8        0.53        0.28      0.89 o 
   9   5   8       31.87       30.50      2.05 o 
  10   5   8        0.10        1.06      1.03 o 
  11   5   8       16.22       10.63      1.95 o 
  12   5   8        1.89        1.55      1.11 o 
  13   5   8        8.90        7.24      1.86 o 
  -4   6   8        7.59        6.86      1.28 o 
  -3   6   8       73.51       74.60      2.79 o 
  -2   6   8       62.74       60.99      2.41 o 
  -1   6   8      471.44      447.94      7.07 o 
   0   6   8        5.30        5.34      0.94 o 
   1   6   8      208.87      192.94      3.40 o 
   2   6   8       83.24       94.19      2.10 o 
   3   6   8      176.17      169.92      2.91 o 
   4   6   8        7.74        7.33      0.79 o 
   5   6   8       86.84       83.46      1.79 o 
   6   6   8       56.43       55.71      1.79 o 
   7   6   8        3.37        2.32      0.66 o 
   8   6   8       83.58       86.18      2.46 o 
   9   6   8        0.46       -0.60      0.60 o 
  10   6   8        1.09        2.33      0.81 o 
  11   6   8       19.01       17.33      1.87 o 
  12   6   8        6.20        6.85      1.89 o 
  13   6   8        0.21        0.27      1.10 o 
  -4   7   8        0.06        1.45      0.94 o 
  -3   7   8       11.51       10.19      1.27 o 
  -2   7   8        1.06        1.16      0.66 o 
  -1   7   8        5.20        4.84      0.82 o 
   0   7   8       50.04       46.98      1.66 o 
   1   7   8       39.82       35.38      1.37 o 
   2   7   8      464.53      425.41      6.14 o 
   3   7   8        3.94        9.47      0.94 o 
   4   7   8      208.65      207.17      4.18 o 
   5   7   8       91.65       89.34      2.41 o 
   6   7   8        4.88        2.87      0.59 o 
   7   7   8       92.33       85.04      2.34 o 
   8   7   8      187.83      179.93      3.28 o 
   9   7   8       21.38       20.28      1.30 o 
  10   7   8        1.68        1.83      0.74 o 
  11   7   8        4.75        3.55      2.05 o 
  12   7   8       12.47       11.69      2.33 o 
  13   7   8        3.95        4.57      1.42 o 
  14   7   8        2.34        0.16      2.36 o 
  -3   8   8       25.92       26.46      2.17 o 
  -2   8   8        0.01        0.99      0.71 o 
  -1   8   8       56.76       56.85      2.34 o 
   0   8   8        4.68        2.46      0.80 o 
   1   8   8        5.52        6.34      1.07 o 
   2   8   8       10.11       11.04      1.14 o 
   3   8   8      116.11      112.66      3.07 o 
   4   8   8       76.05       75.14      2.43 o 
   5   8   8      153.64      143.52      3.43 o 
   6   8   8        9.13       10.10      1.46 o 
   7   8   8       51.55       50.56      1.60 o 
   8   8   8       25.06       25.63      1.21 o 
   9   8   8       11.93        9.47      1.01 o 
  10   8   8        0.00       -0.60      0.60 o 
  11   8   8        0.29        1.80      0.90 o 
  12   8   8        8.29        5.77      1.97 o 
  13   8   8       13.49       10.75      2.38 o 
  14   8   8        0.13       -1.73      2.21 o 
  -2   9   8        6.08        4.36      1.20 o 
  -1   9   8        0.00       -0.70      0.97 o 
   0   9   8       12.32       14.43      1.41 o 
   1   9   8       13.33       15.95      1.31 o 
   2   9   8        2.56        1.30      0.75 o 
   3   9   8        0.20        0.31      0.55 o 
   4   9   8       52.70       53.77      1.98 o 
   5   9   8       21.37       21.49      1.35 o 
   6   9   8       34.10       33.87      1.57 o 
   7   9   8       67.02       68.32      2.19 o 
   8   9   8       22.70       23.75      1.44 o 
   9   9   8       77.05       85.58      2.23 o 
  10   9   8        2.44        2.61      0.91 o 
  11   9   8        0.15        0.02      1.04 o 
  12   9   8        3.07        3.47      1.48 o 
  13   9   8        3.39        4.68      1.69 o 
  -1  10   8       18.18       20.55      3.34 o 
   0  10   8        9.72       10.35      1.41 o 
   1  10   8       10.46        8.22      1.83 o 
   2  10   8       59.46       58.48      2.65 o 
   3  10   8       51.31       46.36      2.44 o 
   4  10   8       34.74       37.06      2.13 o 
   5  10   8       40.76       44.10      2.20 o 
   6  10   8       16.78       18.41      1.44 o 
   7  10   8        0.91        0.15      0.55 o 
   8  10   8        2.51        2.60      1.47 o 
   9  10   8       71.32       67.24      2.30 o 
  10  10   8       50.14       46.49      2.00 o 
  11  10   8       14.70       17.28      1.36 o 
  12  10   8       26.60       33.24      3.75 o 
  13  10   8        1.28        0.27      1.39 o 
   0  11   8        6.41        6.50      1.81 o 
   1  11   8       51.14       52.63      2.75 o 
   2  11   8       20.39       19.88      1.79 o 
   3  11   8        0.08        0.21      0.65 o 
   4  11   8      111.90      111.93      3.83 o 
   5  11   8        7.33        7.76      1.20 o 
   6  11   8        1.19        2.53      0.83 o 
   7  11   8       11.81       14.38      1.28 o 
   8  11   8        2.17        1.57      0.70 o 
   9  11   8        3.06        3.21      0.76 o 
  10  11   8       78.74       80.02      2.65 o 
  11  11   8       10.17       11.53      1.32 o 
  12  11   8        4.31        1.11      0.98 o 
  13  11   8        8.83       20.48      4.41 o 
   2  12   8        0.36        2.89      1.06 o 
   3  12   8       33.53       32.35      2.23 o 
   4  12   8       23.97       26.44      2.15 o 
   5  12   8        9.42       10.56      1.49 o 
   6  12   8        9.54        7.44      1.32 o 
   7  12   8        2.10        1.84      0.82 o 
   8  12   8        1.01       -0.16      0.65 o 
   9  12   8        3.31        4.57      0.91 o 
  10  12   8        0.11        0.33      0.67 o 
  11  12   8        2.20        2.62      0.93 o 
  12  12   8        1.10        1.00      0.96 o 
   3  13   8        0.02        0.94      1.16 o 
   4  13   8       21.08       21.91      2.34 o 
   5  13   8        0.01        0.73      1.12 o 
   6  13   8        9.78       12.99      1.80 o 
   7  13   8        5.38        2.61      1.06 o 
   8  13   8        2.53        2.23      0.87 o 
   9  13   8        0.01        0.44      0.72 o 
  10  13   8       12.17       10.24      1.46 o 
  11  13   8        4.70        1.96      1.23 o 
   7  14   8        7.78       11.55      1.97 o 
   8  14   8       18.64       28.14      3.75 o 
  -3  -6   9        1.14        1.32      2.11 o 
  -2  -6   9       16.98       12.32      1.73 o 
  -1  -6   9       35.52       36.70      2.15 o 
   0  -6   9        2.49        3.14      1.05 o 
   1  -6   9       11.62       10.37      1.74 o 
   2  -6   9       20.47       18.49      2.76 o 
   3  -6   9        1.14        3.15      3.07 o 
   4  -6   9       17.04       19.69      4.88 o 
  -4  -5   9        0.08        0.52      1.33 o 
  -3  -5   9       17.11       17.86      1.88 o 
  -2  -5   9       11.31       13.33      1.98 o 
  -1  -5   9       25.41       21.10      1.87 o 
   0  -5   9       16.40       18.53      1.52 o 
   1  -5   9       37.20       35.09      2.16 o 
   2  -5   9        4.09        5.06      1.20 o 
   3  -5   9        9.52        7.82      1.55 o 
   4  -5   9        4.73        0.95      2.36 o 
   5  -5   9        7.05        4.41      3.15 o 
   6  -5   9        1.61        2.36      2.68 o 
  -5  -4   9        0.94       -0.48      2.15 o 
  -4  -4   9       25.18       29.00      3.00 o 
  -3  -4   9        3.72        1.13      0.92 o 
  -2  -4   9       10.63        9.37      1.23 o 
  -1  -4   9       88.93       89.14      2.71 o 
   0  -4   9       21.58       17.36      1.42 o 
   1  -4   9        3.14        1.57      0.66 o 
   2  -4   9        0.96        2.33      0.80 o 
   3  -4   9        0.18        0.22      0.73 o 
   4  -4   9        2.37        0.91      1.28 o 
   5  -4   9        0.16        0.63      1.58 o 
   6  -4   9        1.62        0.99      1.33 o 
   7  -4   9        2.15        2.81      1.46 o 
  -5  -3   9       14.91       14.50      2.10 o 
  -4  -3   9        3.50        2.11      0.99 o 
  -3  -3   9       25.23       24.86      2.61 o 
  -2  -3   9        0.13        1.01      0.74 o 
  -1  -3   9        0.25        0.61      0.85 o 
   0  -3   9       57.05       56.03      2.06 o 
   1  -3   9       24.48       25.70      1.52 o 
   2  -3   9       34.51       29.34      1.73 o 
   3  -3   9       82.03       86.60      2.75 o 
   4  -3   9        2.84        3.03      0.94 o 
   5  -3   9        7.66        1.04      4.17 o 
   6  -3   9       21.79       17.48      1.80 o 
   7  -3   9        2.30        3.21      1.29 o 
   8  -3   9        0.36       -1.26      3.15 o 
  -5  -2   9       47.66       51.31      3.78 o 
  -4  -2   9       53.01       61.07      3.30 o 
  -3  -2   9        1.88        2.72      1.02 o 
  -2  -2   9        0.55        0.51      0.75 o 
  -1  -2   9       49.69       59.92      2.37 o 
   0  -2   9       41.67       43.95      1.69 o 
   1  -2   9       13.05        8.30      1.33 o 
   2  -2   9        5.23        8.32      0.93 o 
   3  -2   9       11.96       16.02      1.82 o 
   4  -2   9       39.24       33.07      1.92 o 
   5  -2   9       34.89       30.75      2.41 o 
   6  -2   9       31.76       34.11      3.17 o 
   7  -2   9        0.24       -0.36      0.88 o 
   8  -2   9       11.97        9.21      1.57 o 
   9  -2   9        2.89        3.57      1.51 o 
  -6  -1   9        3.97        5.59      3.55 o 
  -5  -1   9        2.22        2.40      1.08 o 
  -4  -1   9       20.91       21.97      2.09 o 
  -3  -1   9       21.80       24.86      1.70 o 
  -2  -1   9      391.32      403.90      8.07 o 
  -1  -1   9       24.70       28.72      1.56 o 
   0  -1   9      117.38      110.80      2.41 o 
   1  -1   9       56.76       63.70      1.83 o 
   2  -1   9       87.03       78.94      2.24 o 
   3  -1   9        0.07       -0.49      0.49 o 
   4  -1   9       13.18       15.65      1.24 o 
   5  -1   9        0.73        2.00      0.99 o 
   6  -1   9       14.40        9.94      1.56 o 
   7  -1   9       61.96       53.19      3.29 o 
   8  -1   9        1.22        2.13      0.95 o 
   9  -1   9        5.50        4.89      1.20 o 
  10  -1   9        0.96        3.14      1.52 o 
  -6   0   9        1.54        1.98      1.48 o 
  -5   0   9       12.26       13.33      2.06 o 
  -4   0   9       18.38       18.71      2.42 o 
  -3   0   9       17.50       14.52      1.61 o 
  -2   0   9        2.30        2.70      0.83 o 
  -1   0   9       58.22       53.71      2.15 o 
   0   0   9       90.72       84.20      2.62 o 
   1   0   9       68.34       71.96      1.82 o 
   2   0   9        8.72        7.81      0.84 o 
   3   0   9      180.45      168.43      3.30 o 
   4   0   9        7.40        7.58      1.12 o 
   5   0   9       74.48       73.97      2.56 o 
   6   0   9       29.25       34.94      2.15 o 
   7   0   9       16.09       18.41      1.87 o 
   8   0   9       19.75       22.70      1.81 o 
   9   0   9       24.37       27.24      1.84 o 
  10   0   9        3.55        2.92      1.13 o 
  11   0   9        0.54       -0.17      1.45 o 
  -5   1   9        9.43       11.64      2.23 o 
  -4   1   9        5.23        3.88      1.21 o 
  -3   1   9        7.18        7.99      1.09 o 
  -2   1   9      286.23      276.54      4.90 o 
  -1   1   9       80.22       88.09      2.41 o 
   0   1   9       22.82       26.71      1.37 o 
   1   1   9        7.86        4.17      0.68 o 
   2   1   9      356.81      358.35      5.22 o 
   3   1   9      448.57      438.03      5.97 o 
   4   1   9        2.02        3.80      0.67 o 
   5   1   9      251.21      247.20      4.45 o 
   6   1   9       67.36       65.12      2.08 o 
   7   1   9       18.26       19.69      1.46 o 
   8   1   9       52.33       55.83      2.68 o 
   9   1   9        0.05       -0.53      0.71 o 
  10   1   9        4.35        4.71      1.08 o 
  11   1   9        1.43        1.08      1.03 o 
  -5   2   9        1.94        1.95      1.72 o 
  -4   2   9        2.29        3.89      1.17 o 
  -3   2   9        2.50        1.93      2.24 o 
  -2   2   9       10.33       10.28      0.95 o 
  -1   2   9      103.81      102.14      2.57 o 
   0   2   9        9.98        9.20      1.00 o 
   1   2   9       10.62       10.17      0.86 o 
   2   2   9      128.87      128.43      2.78 o 
   3   2   9       81.42       79.94      2.23 o 
   4   2   9       22.39       26.38      1.75 o 
   5   2   9      302.80      311.25      4.87 o 
   6   2   9       86.63       88.30      2.42 o 
   7   2   9       22.81       26.85      1.51 o 
   8   2   9      199.36      199.68      4.41 o 
   9   2   9        7.31        7.57      1.30 o 
  10   2   9       17.20       13.38      1.77 o 
  11   2   9        0.69        1.22      1.02 o 
  -5   3   9       27.11       28.09      2.78 o 
  -4   3   9        1.39       -0.71      0.92 o 
  -3   3   9        0.17       -0.21      0.64 o 
  -2   3   9       44.36       46.26      1.98 o 
  -1   3   9        3.45        3.45      0.76 o 
   0   3   9       21.46       19.39      1.28 o 
   1   3   9        4.79        3.83      0.91 o 
   2   3   9       21.40       22.58      1.40 o 
   3   3   9      628.14      618.69      7.06 o 
   4   3   9      947.71      926.09     11.65 o 
   5   3   9       72.71       79.64      2.16 o 
   6   3   9       65.28       65.01      2.54 o 
   7   3   9        8.42        8.23      0.93 o 
   8   3   9       19.71       21.76      1.45 o 
   9   3   9       69.97       66.89      2.25 o 
  10   3   9        0.51        1.08      1.70 o 
  11   3   9       51.38       54.01      2.95 o 
  12   3   9        0.10       -1.31      1.31 o 
  -5   4   9        0.54       -0.02      0.88 o 
  -4   4   9        9.76        9.82      1.52 o 
  -3   4   9       20.50       19.11      1.80 o 
  -2   4   9       16.03       16.49      1.82 o 
  -1   4   9       20.84       21.07      1.53 o 
   0   4   9      123.68      116.51      2.72 o 
   1   4   9       15.60       14.48      1.54 o 
   2   4   9        0.17        0.34      0.44 o 
   3   4   9       43.59       43.92      1.39 o 
   4   4   9        8.00        9.44      1.03 o 
   5   4   9      359.51      358.66      5.09 o 
   6   4   9       32.86       35.21      1.28 o 
   7   4   9       55.60       62.05      2.02 o 
   8   4   9        0.01       -0.51      0.51 o 
   9   4   9        1.72        1.61      1.42 o 
  10   4   9       17.97       16.44      3.94 o 
  11   4   9        0.44        1.69      1.21 o 
  12   4   9        9.05        7.35      1.62 o 
  13   4   9        0.00        2.50      1.54 o 
  -4   5   9        0.09       -0.45      0.88 o 
  -3   5   9        0.52       -0.99      1.31 o 
  -2   5   9        2.26        5.75      1.54 o 
  -1   5   9        0.00       -0.45      0.45 o 
   0   5   9      198.41      187.88      3.03 o 
   1   5   9       11.85       10.20      0.82 o 
   2   5   9      131.03      128.82      2.60 o 
   3   5   9       22.15       19.07      1.03 o 
   4   5   9      171.98      176.23      2.76 o 
   5   5   9      131.78      123.30      2.46 o 
   6   5   9        2.59        2.38      0.65 o 
   7   5   9        3.16        1.63      0.61 o 
   8   5   9       16.74       18.12      1.43 o 
   9   5   9        8.27        5.06      1.14 o 
  10   5   9        8.05        6.85      1.72 o 
  11   5   9        0.15        1.16      1.21 o 
  12   5   9        0.78        1.74      1.50 o 
  13   5   9        0.36        1.06      1.43 o 
  -4   6   9        7.87        7.03      1.81 o 
  -3   6   9       46.66       39.36      2.10 o 
  -2   6   9        2.22        2.09      0.77 o 
  -1   6   9       15.53       20.11      2.16 o 
   0   6   9        5.11        7.52      0.87 o 
   1   6   9      142.84      124.71      2.24 o 
   2   6   9       40.63       33.87      1.20 o 
   3   6   9      270.78      245.89      3.84 o 
   4   6   9       24.80       24.48      1.25 o 
   5   6   9      286.78      277.43      4.57 o 
   6   6   9       72.43       78.24      2.36 o 
   7   6   9        1.78        1.03      0.60 o 
   8   6   9        3.21        3.59      0.81 o 
   9   6   9       53.56       49.60      2.21 o 
  10   6   9       26.36       25.79      2.12 o 
  11   6   9       12.01       12.46      1.77 o 
  12   6   9        2.41        3.96      1.70 o 
  13   6   9        0.38        0.71      1.66 o 
  -3   7   9        0.81        0.85      0.84 o 
  -2   7   9        0.16        0.68      0.79 o 
  -1   7   9       30.56       29.09      1.68 o 
   0   7   9        0.01        0.16      0.49 o 
   1   7   9       42.11       39.18      1.59 o 
   2   7   9      145.60      134.38      2.66 o 
   3   7   9       19.81       18.34      1.80 o 
   4   7   9       14.40       14.19      1.12 o 
   5   7   9       30.26       29.13      1.48 o 
   6   7   9       16.08       12.02      0.98 o 
   7   7   9       55.04       57.98      2.00 o 
   8   7   9      112.50      109.21      3.09 o 
   9   7   9        0.82        2.00      0.86 o 
  10   7   9      144.55      139.12      3.82 o 
  11   7   9        0.34        0.14      1.17 o 
  12   7   9        1.81        2.69      1.24 o 
  13   7   9        0.15       -0.33      1.66 o 
  -2   8   9        2.04        2.19      1.38 o 
  -1   8   9       10.39        9.62      1.24 o 
   0   8   9       99.38       93.30      2.89 o 
   1   8   9       59.34       63.28      2.00 o 
   2   8   9       42.36       41.90      1.59 o 
   3   8   9        3.43        2.23      0.77 o 
   4   8   9      136.98      118.82      3.40 o 
   5   8   9       95.77       82.94      3.76 o 
   6   8   9        3.62        3.01      0.63 o 
   7   8   9        3.29        2.50      0.76 o 
   8   8   9       20.81       18.30      1.09 o 
   9   8   9       25.37       26.69      1.44 o 
  10   8   9        0.00        0.49      0.72 o 
  11   8   9        5.58        3.60      1.14 o 
  12   8   9        1.21        2.22      1.55 o 
  13   8   9       10.20       14.70      5.75 o 
  -1   9   9       17.67       17.30      2.41 o 
   0   9   9        0.19        0.24      0.68 o 
   1   9   9       23.90       24.95      1.58 o 
   2   9   9        0.00        0.27      0.66 o 
   3   9   9        1.03        2.18      1.94 o 
   4   9   9       36.59       34.11      1.85 o 
   5   9   9       20.29       17.53      1.57 o 
   6   9   9       40.22       36.34      1.64 o 
   7   9   9       15.81       15.13      1.51 o 
   8   9   9       14.62       11.73      1.61 o 
   9   9   9        7.03        7.59      1.10 o 
  10   9   9       18.71       23.06      1.45 o 
  11   9   9        0.54        0.92      0.79 o 
  12   9   9        1.30        1.20      1.43 o 
  13   9   9        2.00        2.03      1.51 o 
   0  10   9        5.65        2.02      1.45 o 
   1  10   9        1.63        1.84      1.08 o 
   2  10   9       19.57       19.83      2.04 o 
   3  10   9        1.87        1.96      1.00 o 
   4  10   9       16.89       16.79      1.69 o 
   5  10   9       91.64       95.88      3.15 o 
   6  10   9        1.09        0.93      0.70 o 
   7  10   9       38.91       42.64      1.74 o 
   8  10   9        2.27        3.72      1.02 o 
   9  10   9       31.14       33.55      1.75 o 
  10  10   9       10.92        9.40      1.29 o 
  11  10   9       11.95       11.07      1.27 o 
  12  10   9       13.65       12.08      1.79 o 
  13  10   9        1.61        1.10      1.89 o 
   1  11   9       16.60       18.66      2.11 o 
   2  11   9        6.44        3.29      1.27 o 
   3  11   9        0.86        3.86      1.36 o 
   4  11   9       49.23       57.59      3.64 o 
   5  11   9       74.29       80.88      3.36 o 
   6  11   9       13.26       14.45      1.48 o 
   7  11   9       13.57       14.87      1.96 o 
   8  11   9       12.93       13.04      1.18 o 
   9  11   9        8.37        6.47      1.15 o 
  10  11   9       18.83       22.62      1.85 o 
  11  11   9        6.06       10.16      1.30 o 
  12  11   9        0.29        1.34      1.03 o 
   2  12   9        1.71        1.90      1.45 o 
   3  12   9       11.06       10.91      1.60 o 
   4  12   9       71.60       73.28      4.21 o 
   5  12   9       10.55       11.51      1.84 o 
   6  12   9       40.04       38.59      2.48 o 
   7  12   9       12.79       14.62      1.67 o 
   8  12   9        0.99       -0.02      0.69 o 
   9  12   9       12.59       15.69      1.46 o 
  10  12   9        1.23        1.45      0.82 o 
  11  12   9        0.09       -0.68      0.68 o 
  12  12   9        0.00       -0.33      1.05 o 
   4  13   9        4.44        7.81      1.68 o 
   5  13   9        9.16        5.12      1.45 o 
   6  13   9        0.42       -1.09      1.09 o 
   7  13   9        0.15       -0.84      0.84 o 
   8  13   9        5.72        4.37      1.13 o 
   9  13   9        0.08        0.11      0.67 o 
  10  13   9        0.77        0.75      0.76 o 
  -2  -5  10       19.98       23.30      3.82 o 
  -1  -5  10        0.56        0.60      0.89 o 
   0  -5  10        7.68        6.81      1.28 o 
   1  -5  10       20.96       20.88      2.22 o 
   2  -5  10       12.00       12.41      2.03 o 
   3  -5  10        5.42        5.07      1.81 o 
   4  -5  10        6.26        5.36      3.15 o 
  -3  -4  10       30.95       37.87      6.07 o 
  -2  -4  10       17.31       20.55      2.30 o 
  -1  -4  10        5.49        3.49      1.22 o 
   0  -4  10        7.52       11.34      1.29 o 
   1  -4  10        0.21        0.91      0.80 o 
   2  -4  10       11.40       13.21      1.58 o 
   3  -4  10       14.70       13.88      1.77 o 
   4  -4  10        0.13        0.18      1.17 o 
   5  -4  10        1.47       -1.89      1.89 o 
   6  -4  10        0.01        3.15      3.15 o 
  -4  -3  10        4.25        2.39      1.29 o 
  -3  -3  10        2.69        5.49      2.74 o 
  -2  -3  10       38.04       44.29      4.21 o 
  -1  -3  10        0.47        1.01      0.82 o 
   0  -3  10        0.32        0.39      0.66 o 
   1  -3  10       34.39       32.65      1.80 o 
   2  -3  10       12.09       10.53      1.37 o 
   3  -3  10        0.33        0.05      0.94 o 
   4  -3  10       13.35       15.74      4.65 o 
   5  -3  10        0.57       -0.84      1.17 o 
   6  -3  10        2.93        2.62      1.54 o 
   7  -3  10        3.80        9.79      3.94 o 
  -4  -2  10        0.46        0.94      1.09 o 
  -3  -2  10       16.84       22.02      2.77 o 
  -2  -2  10        6.33        7.65      1.42 o 
  -1  -2  10        7.03        9.71      1.78 o 
   0  -2  10       12.27       13.37      1.21 o 
   1  -2  10       26.33       24.61      2.21 o 
   2  -2  10       40.07       37.89      1.75 o 
   3  -2  10       47.26       42.82      2.25 o 
   4  -2  10       14.94       13.65      1.41 o 
   5  -2  10        0.94        2.74      1.18 o 
   6  -2  10        4.99        4.73      2.52 o 
   7  -2  10        1.37        0.33      1.43 o 
   8  -2  10       14.75       10.63      2.10 o 
  -4  -1  10       29.26       31.11      3.96 o 
  -3  -1  10        0.10        0.97      0.90 o 
  -2  -1  10      161.43      160.83      5.09 o 
  -1  -1  10        9.87       13.31      1.93 o 
   0  -1  10       38.35       37.57      2.67 o 
   1  -1  10       51.74       52.77      1.86 o 
   2  -1  10        0.31        0.92      0.57 o 
   3  -1  10        0.29       -0.44      0.58 o 
   4  -1  10       95.87       95.12      2.97 o 
   5  -1  10       13.33       12.98      1.52 o 
   6  -1  10        1.82        1.51      1.58 o 
   7  -1  10       21.22       23.52      2.98 o 
   8  -1  10        0.05        0.84      1.05 o 
   9  -1  10        0.00       -1.04      1.13 o 
  -4   0  10       10.98       14.29      2.01 o 
  -3   0  10        0.00        1.63      0.99 o 
  -2   0  10        4.71        3.39      1.13 o 
  -1   0  10        0.11        0.86      0.91 o 
   0   0  10       43.31       46.53      2.34 o 
   1   0  10      191.17      193.12      3.68 o 
   2   0  10        6.00        3.42      0.68 o 
   3   0  10       91.15       94.00      2.49 o 
   4   0  10       51.94       54.12      2.55 o 
   5   0  10        0.46       -0.26      1.09 o 
   6   0  10        0.23        1.03      1.39 o 
   7   0  10        4.58        6.46      2.64 o 
   8   0  10        6.58        3.38      1.25 o 
   9   0  10       27.01       27.70      2.49 o 
  10   0  10       12.18       14.30      2.02 o 
  -4   1  10        5.34        4.66      2.17 o 
  -3   1  10        2.44        1.79      1.00 o 
  -2   1  10       14.22       15.53      1.45 o 
  -1   1  10       14.95       14.66      1.49 o 
   0   1  10       76.32       68.24      3.22 o 
   1   1  10      117.61      113.47      3.03 o 
   2   1  10        0.69        0.44      0.51 o 
   3   1  10       44.05       42.04      1.77 o 
   4   1  10       43.80       42.19      1.67 o 
   5   1  10       17.15       14.93      1.18 o 
   6   1  10        4.98        4.81      0.98 o 
   7   1  10       17.88       20.28      2.21 o 
   8   1  10        0.92       -0.89      1.47 o 
   9   1  10        1.15        2.36      2.19 o 
  10   1  10       10.47        8.27      1.90 o 
  11   1  10        0.87       -1.28      5.28 o 
  -4   2  10       11.04       12.66      2.57 o 
  -3   2  10        6.08        7.25      1.60 o 
  -2   2  10        0.02       -0.27      0.60 o 
  -1   2  10        9.82        9.93      1.57 o 
   0   2  10       21.73       22.11      1.46 o 
   1   2  10       21.62       20.89      1.54 o 
   2   2  10        3.54        4.60      1.26 o 
   3   2  10        0.22        0.28      0.47 o 
   4   2  10       30.90       30.43      1.51 o 
   5   2  10      220.50      220.61      4.09 o 
   6   2  10      199.51      202.59      4.26 o 
   7   2  10       50.92       54.95      1.89 o 
   8   2  10       61.73       61.06      2.57 o 
   9   2  10        1.61        3.20      1.11 o 
  10   2  10        3.71        5.54      1.88 o 
  11   2  10        3.88        5.72      1.45 o 
  -4   3  10        3.54        2.31      1.66 o 
  -3   3  10       29.95       32.16      2.11 o 
  -2   3  10       14.01       15.06      1.51 o 
  -1   3  10       22.44       21.02      1.63 o 
   0   3  10       29.87       31.48      1.95 o 
   1   3  10      137.81      128.58      3.20 o 
   2   3  10      116.38      113.21      3.01 o 
   3   3  10        0.25       -0.48      0.48 o 
   4   3  10       11.66       12.87      1.48 o 
   5   3  10        0.91        0.63      0.54 o 
   6   3  10      278.52      274.65      4.82 o 
   7   3  10       39.84       41.71      2.11 o 
   8   3  10       40.84       46.08      2.48 o 
   9   3  10       50.39       50.66      3.22 o 
  10   3  10        9.17        9.05      1.54 o 
  11   3  10       34.12       35.44      3.94 o 
  -4   4  10        1.73        0.19      1.06 o 
  -3   4  10       11.22       12.06      1.52 o 
  -2   4  10        6.92        6.05      1.73 o 
  -1   4  10        8.85        9.27      1.52 o 
   0   4  10       88.10       93.46      2.81 o 
   1   4  10        0.20        0.42      0.50 o 
   2   4  10       47.51       48.23      1.83 o 
   3   4  10       99.72       97.44      2.16 o 
   4   4  10       30.38       30.82      1.52 o 
   5   4  10       21.95       24.23      1.22 o 
   6   4  10      433.86      442.42      6.09 o 
   7   4  10        1.99        1.12      0.70 o 
   8   4  10        0.11        0.07      0.59 o 
   9   4  10        4.18        7.06      1.42 o 
  10   4  10        6.78        6.60      1.78 o 
  11   4  10        0.10       -1.18      1.18 o 
  12   4  10        2.78        1.17      1.51 o 
  -3   5  10        1.79        1.84      1.21 o 
  -2   5  10       25.12       22.59      2.82 o 
  -1   5  10        8.79        6.32      1.07 o 
   0   5  10        3.60        3.49      1.64 o 
   1   5  10        0.84        0.73      0.74 o 
   2   5  10       12.67       12.28      1.03 o 
   3   5  10        5.33        4.50      0.68 o 
   4   5  10        1.22       -0.42      0.42 o 
   5   5  10       96.46       89.18      2.15 o 
   6   5  10       81.99       85.96      2.16 o 
   7   5  10      150.55      157.75      3.53 o 
   8   5  10       97.54      105.70      3.18 o 
   9   5  10       70.33       74.10      3.24 o 
  10   5  10        2.40        1.26      1.28 o 
  11   5  10        5.49        4.38      1.70 o 
  12   5  10        1.38        2.98      1.48 o 
  13   5  10        0.10        0.64      1.70 o 
  -3   6  10       19.10       18.67      2.59 o 
  -2   6  10        0.21        0.20      1.03 o 
  -1   6  10        6.15        5.29      1.09 o 
   0   6  10       33.24       40.14      1.94 o 
   1   6  10       28.88       34.61      1.62 o 
   2   6  10       40.06       38.18      1.41 o 
   3   6  10       50.87       46.88      1.57 o 
   4   6  10        0.98       -0.12      0.45 o 
   5   6  10        4.49        1.86      0.57 o 
   6   6  10       31.14       35.86      3.23 o 
   7   6  10        2.97        6.15      1.12 o 
   8   6  10        5.33       10.26      1.25 o 
   9   6  10        8.73       11.62      1.29 o 
  10   6  10       21.55       23.06      2.11 o 
  11   6  10       10.79        8.12      2.00 o 
  12   6  10        0.69       -0.40      1.39 o 
  13   6  10        7.11        6.29      2.08 o 
  -2   7  10        1.94        0.14      0.96 o 
  -1   7  10        0.51       -0.28      0.74 o 
   0   7  10       22.12       16.80      1.38 o 
   1   7  10      106.51      106.99      4.71 o 
   2   7  10        1.15        1.78      0.62 o 
   3   7  10       40.58       35.86      1.36 o 
   4   7  10       40.92       34.98      1.66 o 
   5   7  10      207.35      197.04      4.05 o 
   6   7  10      126.28      110.67      2.87 o 
   7   7  10       17.02       16.70      1.40 o 
   8   7  10      139.08      134.68      3.85 o 
   9   7  10       20.81       16.45      1.76 o 
  10   7  10       20.22       23.87      4.49 o 
  11   7  10        0.65       -0.07      0.99 o 
  12   7  10        7.82        8.83      1.81 o 
  13   7  10       10.03        9.27      2.35 o 
  -1   8  10        4.35        2.88      0.97 o 
   0   8  10        9.72       12.66      1.87 o 
   1   8  10       17.35       18.78      1.39 o 
   2   8  10       40.25       43.77      1.88 o 
   3   8  10        1.95        2.36      0.73 o 
   4   8  10        0.08        0.99      0.80 o 
   5   8  10        2.09        2.43      0.80 o 
   6   8  10       71.00       70.24      2.35 o 
   7   8  10       42.49       48.85      1.83 o 
   8   8  10        0.03        0.10      0.89 o 
   9   8  10       33.87       27.59      2.24 o 
  10   8  10       54.98       55.25      2.53 o 
  11   8  10       14.25       12.77      1.84 o 
  12   8  10        1.58       -1.25      1.25 o 
  13   8  10        6.52        2.52      1.72 o 
   0   9  10       13.48       13.01      1.40 o 
   1   9  10       25.96       26.66      1.70 o 
   2   9  10       13.59       12.22      1.63 o 
   3   9  10        0.06       -0.90      0.90 o 
   4   9  10        0.54        0.98      0.74 o 
   5   9  10       30.91       26.05      1.80 o 
   6   9  10        3.55        1.24      0.77 o 
   7   9  10        4.48        2.90      0.70 o 
   8   9  10       10.72        8.59      0.88 o 
   9   9  10        1.99        1.40      0.67 o 
  10   9  10        1.01        0.75      0.74 o 
  11   9  10        7.87        8.38      1.43 o 
  12   9  10        0.87        0.32      1.48 o 
  13   9  10        6.12        9.65      4.02 o 
   1  10  10       27.45       30.64      2.27 o 
   2  10  10        0.50        0.43      0.92 o 
   3  10  10       29.12       25.44      2.27 o 
   4  10  10        8.75        7.74      1.32 o 
   5  10  10       13.39       14.24      1.57 o 
   6  10  10       66.68       71.86      3.01 o 
   7  10  10        1.12       -0.20      0.58 o 
   8  10  10       18.46       22.15      1.38 o 
   9  10  10       24.01       26.43      2.38 o 
  10  10  10        1.03        1.00      0.71 o 
  11  10  10        5.43        7.94      1.80 o 
  12  10  10        3.76        4.36      1.44 o 
  13  10  10        0.41        1.10      1.89 o 
   2  11  10        1.23        0.18      1.05 o 
   3  11  10        5.50        6.83      1.78 o 
   4  11  10       14.42       19.61      4.80 o 
   5  11  10       12.89       12.68      1.49 o 
   6  11  10        0.03        0.12      0.66 o 
   7  11  10       12.11       13.45      1.31 o 
   8  11  10       46.68       52.20      2.04 o 
   9  11  10        0.20        0.15      0.88 o 
  10  11  10       16.78       15.90      1.53 o 
  11  11  10       22.57       20.73      2.14 o 
  12  11  10        0.09       -0.81      1.42 o 
   3  12  10        3.19        1.86      1.39 o 
   4  12  10        0.14        1.89      1.32 o 
   5  12  10        0.06        0.30      1.33 o 
   6  12  10       40.77       47.10      2.79 o 
   7  12  10       41.11       44.00      2.38 o 
   8  12  10        8.09        8.40      1.50 o 
   9  12  10       13.62       14.35      1.35 o 
  10  12  10        0.19       -0.19      0.71 o 
  11  12  10        0.06        0.85      0.95 o 
   6  13  10       12.36       13.51      2.40 o 
   7  13  10        0.85        0.12      1.16 o 
   8  13  10       21.96       24.18      2.18 o 
   9  13  10        5.40        4.42      1.12 o 
  10  13  10        0.00        0.71      0.89 o 
   0  -4  11       12.76       16.04      1.93 o 
   1  -4  11        0.66       -0.45      0.90 o 
   2  -4  11        1.86        1.43      1.70 o 
   3  -4  11       33.82       37.30      4.39 o 
  -2  -3  11       11.03        9.23      3.31 o 
  -1  -3  11       13.80       14.34      2.14 o 
   0  -3  11        7.43        8.86      1.60 o 
   1  -3  11       33.52       37.96      2.08 o 
   2  -3  11       14.24       17.22      1.74 o 
   3  -3  11        1.19        3.68      1.49 o 
   4  -3  11        6.50        4.70      1.56 o 
   5  -3  11        4.54        3.61      1.60 o 
   6  -3  11        0.44       -1.17      1.17 o 
  -2  -2  11       17.36       21.94      3.58 o 
  -1  -2  11       36.86       42.30      2.77 o 
   0  -2  11        8.86        7.28      1.62 o 
   1  -2  11        0.37        1.17      0.74 o 
   2  -2  11        1.35       -0.72      0.72 o 
   3  -2  11        0.80        1.44      0.91 o 
   4  -2  11        2.39        2.17      1.31 o 
   5  -2  11        1.43        0.10      0.92 o 
   6  -2  11        6.47        3.43      1.83 o 
   7  -2  11        0.45        0.00      1.89 o 
  -3  -1  11        9.81       11.03      1.78 o 
  -2  -1  11       53.58       55.31      3.15 o 
  -1  -1  11       43.04       47.00      2.78 o 
   0  -1  11        4.65        1.73      0.93 o 
   1  -1  11       19.89       20.66      1.61 o 
   2  -1  11       28.60       31.93      2.14 o 
   3  -1  11        6.04        5.73      1.15 o 
   4  -1  11       37.37       40.07      2.18 o 
   5  -1  11       31.98       27.90      2.22 o 
   6  -1  11        7.47        7.40      1.59 o 
   7  -1  11        0.61        2.44      2.25 o 
   8  -1  11        1.32        0.58      1.36 o 
  -3   0  11       12.06       12.46      1.91 o 
  -2   0  11        0.01       -0.15      0.89 o 
  -1   0  11        3.06        3.31      1.20 o 
   0   0  11       15.67       17.38      1.82 o 
   1   0  11       63.38       67.68      4.21 o 
   2   0  11        2.45        0.70      0.59 o 
   3   0  11       43.09       40.72      1.73 o 
   4   0  11       11.38       13.08      2.09 o 
   5   0  11        1.42        1.81      0.92 o 
   6   0  11       21.52       21.23      1.97 o 
   7   0  11       46.25       50.30      7.04 o 
   8   0  11        7.55        4.13      1.73 o 
   9   0  11        8.30       12.44      2.32 o 
  -3   1  11        8.50        9.45      1.93 o 
  -2   1  11       30.27       31.99      3.07 o 
  -1   1  11       26.86       26.34      2.15 o 
   0   1  11        0.62        0.51      1.51 o 
   1   1  11       17.02       18.23      2.16 o 
   2   1  11        0.27        0.14      0.65 o 
   3   1  11        4.92        2.39      0.78 o 
   4   1  11        9.88        8.08      0.99 o 
   5   1  11        3.57        5.57      1.16 o 
   6   1  11        0.26        0.66      0.95 o 
   7   1  11        4.11        4.56      1.22 o 
   8   1  11        0.02       -0.91      1.25 o 
   9   1  11        1.37        0.53      1.45 o 
  10   1  11        8.35        7.40      2.84 o 
  -3   2  11       15.35       12.53      2.29 o 
  -2   2  11        1.52        2.15      0.84 o 
  -1   2  11        5.22        7.85      1.19 o 
   0   2  11       31.59       34.13      2.06 o 
   1   2  11        5.43        6.34      1.93 o 
   2   2  11        4.01        2.53      0.80 o 
   3   2  11       45.95       43.44      1.85 o 
   4   2  11       23.17       24.30      1.44 o 
   5   2  11        1.26        0.37      0.60 o 
   6   2  11       14.99       16.00      1.34 o 
   7   2  11       22.53       19.24      1.39 o 
   8   2  11       13.99        9.69      1.54 o 
   9   2  11        0.14       -1.06      1.65 o 
  10   2  11        6.27        4.41      2.21 o 
  11   2  11        1.64        0.43      1.69 o 
  -3   3  11        0.04       -0.56      1.09 o 
  -2   3  11        8.99        7.84      2.50 o 
  -1   3  11        1.36        2.44      1.06 o 
   0   3  11        0.08        0.44      0.73 o 
   1   3  11       57.83       63.98      2.51 o 
   2   3  11        0.19        0.30      0.58 o 
   3   3  11        2.91        0.92      0.60 o 
   4   3  11       58.09       55.75      2.06 o 
   5   3  11       23.77       29.59      1.47 o 
   6   3  11        0.67       -0.23      0.60 o 
   7   3  11       60.06       61.07      2.29 o 
   8   3  11        4.54        3.77      1.06 o 
   9   3  11        5.29        1.59      2.52 o 
  10   3  11        4.58        3.17      1.73 o 
  11   3  11       12.50       11.97      2.84 o 
  -3   4  11        0.86       -0.16      1.89 o 
  -2   4  11       10.37       12.28      2.08 o 
  -1   4  11        1.81       -1.07      1.18 o 
   0   4  11       73.11       78.08      2.75 o 
   1   4  11        6.25        6.31      1.51 o 
   2   4  11       21.35       22.19      1.49 o 
   3   4  11       43.31       41.65      1.93 o 
   4   4  11       35.34       35.00      1.41 o 
   5   4  11        0.09        0.31      0.50 o 
   6   4  11       10.74        9.30      1.45 o 
   7   4  11        0.68        1.11      0.74 o 
   8   4  11       56.29       52.49      2.69 o 
   9   4  11       75.29       84.34      4.23 o 
  10   4  11       19.07       17.96      3.31 o 
  11   4  11        0.83       -0.63      1.73 o 
  12   4  11        1.52        2.21      2.21 o 
  -2   5  11       16.59       19.62      2.46 o 
  -1   5  11        0.68        0.38      0.82 o 
   0   5  11        0.07       -0.66      0.66 o 
   1   5  11       12.97       17.79      1.57 o 
   2   5  11       19.40       23.96      1.58 o 
   3   5  11       64.40       59.32      2.55 o 
   4   5  11       22.36       19.47      2.46 o 
   5   5  11       22.58       23.90      1.30 o 
   6   5  11      102.83       98.36      2.47 o 
   7   5  11        3.39        2.40      0.90 o 
   8   5  11        6.46        5.69      1.20 o 
   9   5  11        2.42        1.89      1.42 o 
  10   5  11       13.45       20.95      3.47 o 
  11   5  11       10.15        9.29      2.84 o 
  12   5  11        5.91        4.57      2.52 o 
  -2   6  11        1.04        0.75      1.66 o 
  -1   6  11        1.31        1.09      1.02 o 
   0   6  11       19.86       18.27      1.65 o 
   1   6  11       39.18       38.33      2.61 o 
   2   6  11       21.42       21.59      1.49 o 
   3   6  11       71.39       73.07      2.72 o 
   4   6  11        1.11        0.47      0.66 o 
   5   6  11       51.13       50.86      1.81 o 
   6   6  11        3.86        3.76      1.00 o 
   7   6  11       11.84       10.48      1.20 o 
   8   6  11        0.02       -0.16      0.74 o 
   9   6  11       32.53       34.80      2.05 o 
  10   6  11       23.71       19.99      2.10 o 
  11   6  11        3.97        4.72      1.84 o 
  12   6  11        0.13       -0.87      1.56 o 
  -1   7  11        7.71        6.22      1.71 o 
   0   7  11        0.09        0.81      1.01 o 
   1   7  11        0.01        1.06      1.09 o 
   2   7  11       18.75       18.06      1.28 o 
   3   7  11        2.23        1.27      0.83 o 
   4   7  11        3.67        5.61      0.82 o 
   5   7  11        0.30        0.30      0.74 o 
   6   7  11       18.41       17.41      2.28 o 
   7   7  11       31.27       32.40      1.96 o 
   8   7  11      115.95      109.89      3.61 o 
   9   7  11        2.98        3.10      0.98 o 
  10   7  11       24.23       21.67      2.91 o 
  11   7  11       25.89       32.04      3.16 o 
  12   7  11        8.80        8.58      2.99 o 
   0   8  11       13.20       15.46      4.17 o 
   1   8  11       14.13       13.22      2.44 o 
   2   8  11        0.00       -0.75      0.75 o 
   3   8  11       50.26       57.32      2.19 o 
   4   8  11       21.70       26.43      1.85 o 
   5   8  11       12.50       13.00      1.24 o 
   6   8  11       13.02       11.79      2.03 o 
   7   8  11        7.49        4.46      1.00 o 
   8   8  11        5.36        4.30      1.02 o 
   9   8  11        0.50        0.96      1.12 o 
  10   8  11        0.63        0.73      1.13 o 
  11   8  11       51.25       46.20      2.89 o 
  12   8  11        0.01       -0.93      1.39 o 
   1   9  11       10.00       10.43      2.75 o 
   2   9  11       12.03       10.13      1.69 o 
   3   9  11        2.13        1.63      0.80 o 
   4   9  11        7.45        7.64      1.27 o 
   5   9  11       13.92       14.58      2.17 o 
   6   9  11        8.22        8.55      1.07 o 
   7   9  11        3.22        2.50      0.78 o 
   8   9  11       56.78       55.75      2.49 o 
   9   9  11       10.76        9.66      1.38 o 
  10   9  11       11.79       12.48      1.86 o 
  11   9  11        0.44        0.61      0.82 o 
  12   9  11        0.96        2.95      1.74 o 
   2  10  11       22.08       25.66      2.65 o 
   3  10  11       19.41       23.63      2.17 o 
   4  10  11       34.90       41.99      2.19 o 
   5  10  11       15.55       17.21      1.70 o 
   6  10  11       28.65       31.48      2.13 o 
   7  10  11        2.55        1.94      0.76 o 
   8  10  11        1.00        1.01      1.01 o 
   9  10  11       18.28       22.48      2.18 o 
  10  10  11       16.66       13.67      1.44 o 
  11  10  11        1.15        0.73      0.91 o 
  12  10  11        2.51        0.85      1.25 o 
   3  11  11       23.24       21.82      2.72 o 
   4  11  11        0.07        0.43      1.03 o 
   5  11  11        3.11        3.75      1.86 o 
   6  11  11        4.73        2.90      1.06 o 
   7  11  11        3.02        2.24      0.89 o 
   8  11  11       49.58       52.54      2.13 o 
   9  11  11       14.31       13.28      1.25 o 
  10  11  11       19.73       25.46      2.82 o 
  11  11  11        2.56        3.63      1.34 o 
   5  12  11        0.70        2.18      1.13 o 
   6  12  11        2.92       -1.21      2.10 o 
   7  12  11       10.33        9.52      2.01 o 
   8  12  11        0.74        0.07      0.87 o 
   9  12  11       39.34       44.22      2.22 o 
  10  12  11        0.01        0.62      0.82 o 
   0  -2  12       10.34       10.66      2.05 o 
   1  -2  12        1.37        0.87      1.02 o 
   2  -2  12       12.73       13.68      1.99 o 
   3  -2  12        0.70        2.36      1.27 o 
   4  -2  12       19.88       27.41      2.10 o 
   5  -2  12        0.61        2.54      1.25 o 
  -1  -1  12        0.99        2.70      1.74 o 
   0  -1  12        0.47        0.09      0.92 o 
   1  -1  12       32.10       33.82      2.40 o 
   2  -1  12       40.47       45.75      2.39 o 
   3  -1  12        0.81       -0.87      0.87 o 
   4  -1  12       32.67       39.52      2.31 o 
   5  -1  12       10.62       11.95      1.79 o 
   6  -1  12        1.04        1.77      1.28 o 
   7  -1  12        1.79        1.86      1.66 o 
  -1   0  12        0.87        0.83      1.10 o 
   0   0  12       16.62       22.30      3.25 o 
   1   0  12       12.71       10.43      1.37 o 
   2   0  12        1.52        1.70      0.77 o 
   3   0  12       11.64        8.09      1.65 o 
   4   0  12       10.00       12.29      1.73 o 
   5   0  12       10.90       10.13      1.61 o 
   6   0  12       17.95       19.52      2.05 o 
   7   0  12       14.96       11.53      4.09 o 
   8   0  12        1.15        1.44      1.41 o 
  -1   1  12        0.38        2.09      1.09 o 
   0   1  12        7.17       10.47      2.24 o 
   1   1  12       56.00       56.88      2.39 o 
   2   1  12       46.60       52.98      2.23 o 
   3   1  12       24.68       27.86      1.74 o 
   4   1  12        0.00       -0.31      0.59 o 
   5   1  12        0.84        1.32      0.71 o 
   6   1  12        7.68        7.33      1.54 o 
   7   1  12        9.23       11.49      1.82 o 
   8   1  12        1.82        1.63      1.50 o 
   9   1  12        3.96       -0.80      2.13 o 
  -1   2  12        0.44       -0.90      1.27 o 
   0   2  12       27.77       32.26      2.17 o 
   1   2  12        7.80        7.43      1.34 o 
   2   2  12       17.87       24.23      1.89 o 
   3   2  12       10.98        8.88      1.09 o 
   4   2  12        2.32        1.92      1.07 o 
   5   2  12        4.54        3.82      0.88 o 
   6   2  12        2.65        1.96      0.77 o 
   7   2  12        0.25       -0.14      0.67 o 
   8   2  12        0.50        0.47      0.93 o 
   9   2  12        1.78        0.00      1.73 o 
  10   2  12        0.04       -1.26      1.58 o 
  -1   3  12       10.70       14.54      1.70 o 
   0   3  12        6.55        4.86      1.11 o 
   1   3  12        3.59        2.63      0.98 o 
   2   3  12       24.88       25.61      1.91 o 
   3   3  12        5.71        5.28      1.01 o 
   4   3  12        3.38        2.76      0.74 o 
   5   3  12        6.40        6.57      1.06 o 
   6   3  12        0.01        0.12      0.62 o 
   7   3  12       37.43       43.71      2.06 o 
   8   3  12        0.72        0.22      0.82 o 
   9   3  12        2.49        1.27      1.28 o 
  10   3  12       13.25       13.23      2.84 o 
  -1   4  12        0.56        0.06      1.21 o 
   0   4  12        9.42        7.49      1.99 o 
   1   4  12       21.63       22.48      1.78 o 
   2   4  12       20.53       22.80      1.60 o 
   3   4  12       26.23       29.83      1.51 o 
   4   4  12       11.84       12.07      1.16 o 
   5   4  12        5.01        3.59      0.83 o 
   6   4  12        7.19        5.47      1.06 o 
   7   4  12       25.16       25.31      1.67 o 
   8   4  12        6.81        8.45      1.28 o 
   9   4  12       14.92       16.77      4.65 o 
  10   4  12       14.87       21.11      3.31 o 
  11   4  12        4.83        2.21      2.05 o 
  -1   5  12        1.97       -0.51      1.02 o 
   0   5  12        6.06        8.62      1.50 o 
   1   5  12        2.73        0.04      1.29 o 
   2   5  12       31.26       36.09      1.99 o 
   3   5  12        6.16        3.60      0.96 o 
   4   5  12        8.49        9.30      1.18 o 
   5   5  12       72.23       65.97      2.15 o 
   6   5  12        1.41        2.42      0.89 o 
   7   5  12        0.00        1.87      1.75 o 
   8   5  12       31.07       37.34      2.33 o 
   9   5  12        5.13        4.70      1.61 o 
  10   5  12        6.25        7.25      2.68 o 
  11   5  12        1.04        2.52      2.21 o 
   0   6  12        3.90        4.92      1.21 o 
   1   6  12       19.80       20.29      1.75 o 
   2   6  12        2.60        1.64      0.86 o 
   3   6  12       41.75       45.22      2.32 o 
   4   6  12        5.76        8.41      1.14 o 
   5   6  12        6.79        4.53      0.82 o 
   6   6  12        0.45       -0.29      0.70 o 
   7   6  12        0.97        0.85      1.05 o 
   8   6  12       22.81       20.67      1.96 o 
   9   6  12        0.01       -0.12      0.85 o 
  10   6  12        0.90        1.02      1.34 o 
  11   6  12        0.18        0.79      1.89 o 
  12   6  12       12.11       19.37      3.78 o 
   0   7  12        1.21        2.43      1.63 o 
   1   7  12        0.91        0.62      1.15 o 
   2   7  12       19.03       19.19      1.61 o 
   3   7  12       10.72       10.84      1.70 o 
   4   7  12        1.66        1.53      1.14 o 
   5   7  12       52.91       51.97      4.34 o 
   6   7  12        6.36        4.93      2.28 o 
   7   7  12        0.18        0.11      0.98 o 
   8   7  12       24.94       21.47      2.45 o 
   9   7  12        0.30        0.35      1.05 o 
  10   7  12        6.68        5.99      2.36 o 
  11   7  12        0.23       -0.47      2.21 o 
  12   7  12        0.11        0.32      1.89 o 
   1   8  12        2.92        7.40      2.68 o 
   2   8  12        0.72        1.40      0.93 o 
   3   8  12       17.35       15.87      2.26 o 
   4   8  12       12.80       13.73      1.75 o 
   5   8  12        0.57        0.17      1.02 o 
   6   8  12       23.76       25.09      2.04 o 
   7   8  12        1.93        3.22      1.00 o 
   8   8  12        0.34       -0.31      0.78 o 
   9   8  12        3.29        5.66      1.37 o 
  10   8  12        5.84        4.98      1.34 o 
  11   8  12        8.41        6.25      2.00 o 
  12   8  12        3.08        4.10      3.31 o 
   2   9  12        0.49        0.41      1.59 o 
   3   9  12        3.66        6.55      1.21 o 
   4   9  12        2.66        2.63      1.00 o 
   5   9  12       16.05       16.68      1.70 o 
   6   9  12        9.12        8.37      1.38 o 
   7   9  12        2.26        2.06      0.82 o 
   8   9  12        3.18        3.49      1.30 o 
   9   9  12       11.14       11.58      1.54 o 
  10   9  12        2.27        1.06      0.94 o 
  11   9  12        2.31        2.04      1.29 o 
  12   9  12        2.39        2.43      1.39 o 
   3  10  12       28.09       32.37      2.59 o 
   4  10  12       58.58       67.63      3.13 o 
   5  10  12        0.04        0.48      0.88 o 
   6  10  12       12.76       16.96      1.74 o 
   7  10  12        1.81        1.43      0.95 o 
   8  10  12        0.59        0.28      0.80 o 
   9  10  12        0.10       -0.39      0.78 o 
  10  10  12        7.44        3.55      1.14 o 
  11  10  12        0.59       -0.10      0.90 o 
   5  11  12        1.86        1.31      0.98 o 
   6  11  12       17.38       20.62      1.98 o 
   7  11  12        4.66        3.90      1.02 o 
   8  11  12        6.84        6.48      1.18 o 
   9  11  12       32.09       39.44      2.41 o 
  10  11  12       11.33       13.95      1.80 o 
   8  12  12        5.91        2.61      1.45 o 
   2   0  13        0.92        1.16      0.77 o 
   3   0  13       16.26       23.19      2.32 o 
   4   0  13        9.40        7.59      1.67 o 
   5   0  13        2.02        1.35      1.03 o 
   6   0  13        3.56        3.52      1.45 o 
   1   1  13        0.92        0.23      0.84 o 
   2   1  13        6.03        4.20      1.09 o 
   3   1  13        0.75        0.41      0.76 o 
   4   1  13       29.65       30.96      1.97 o 
   5   1  13       24.08       28.03      2.20 o 
   6   1  13        3.10        1.41      1.01 o 
   7   1  13        1.62        3.26      1.33 o 
   1   2  13        5.35        5.92      2.50 o 
   2   2  13        5.14        3.59      1.08 o 
   3   2  13       13.86       16.66      1.46 o 
   4   2  13       14.03       12.38      1.36 o 
   5   2  13        1.65        1.12      0.83 o 
   6   2  13       12.59       13.78      1.46 o 
   7   2  13       18.41       17.52      1.76 o 
   8   2  13        1.15        0.90      1.13 o 
   0   3  13       19.39       21.97      2.99 o 
   1   3  13        0.80        1.73      1.39 o 
   2   3  13       27.69       35.39      2.81 o 
   3   3  13       18.16       20.58      1.67 o 
   4   3  13       18.09       18.99      1.47 o 
   5   3  13       76.97       87.07      3.05 o 
   6   3  13        0.04        0.88      0.78 o 
   7   3  13        1.65        2.05      0.94 o 
   8   3  13        0.07        1.01      1.06 o 
   9   3  13       11.29       14.13      2.31 o 
   1   4  13        0.67        1.18      0.93 o 
   2   4  13        7.37        6.97      1.51 o 
   3   4  13        7.49        9.67      1.41 o 
   4   4  13        6.57        6.17      1.05 o 
   5   4  13        4.08        2.62      0.83 o 
   6   4  13        0.35        1.11      0.85 o 
   7   4  13        7.02        7.57      1.64 o 
   8   4  13        7.28        8.73      1.56 o 
   9   4  13        6.80        6.85      1.78 o 
  10   4  13       17.59       19.53      3.62 o 
   1   5  13       17.20       22.43      1.95 o 
   2   5  13        1.48        3.13      1.04 o 
   3   5  13       18.15       16.60      2.45 o 
   4   5  13        3.79        5.18      1.12 o 
   5   5  13       37.48       42.16      1.96 o 
   6   5  13        1.51        0.64      0.70 o 
   7   5  13        0.72        0.17      0.79 o 
   8   5  13        9.37        8.44      1.57 o 
   9   5  13        0.00       -1.06      1.10 o 
  10   5  13        0.20        0.63      2.05 o 
   1   6  13        0.09        0.86      0.89 o 
   2   6  13        1.52        1.49      1.14 o 
   3   6  13       15.92       13.34      1.74 o 
   4   6  13        6.40        5.83      1.10 o 
   5   6  13        0.11        0.27      0.68 o 
   6   6  13        4.31        6.53      2.09 o 
   7   6  13        8.90       10.89      2.42 o 
   8   6  13        7.80        6.25      1.45 o 
   9   6  13        0.12       -0.19      1.01 o 
  10   6  13        7.42        6.63      3.07 o 
  11   6  13        5.29        4.88      2.68 o 
   2   7  13        0.10        1.87      1.12 o 
   3   7  13        1.44        1.57      1.56 o 
   4   7  13        8.21        8.55      1.49 o 
   5   7  13       12.75       13.58      2.25 o 
   6   7  13       23.87       21.80      2.14 o 
   7   7  13        2.81        2.02      1.08 o 
   8   7  13        6.33        3.81      1.50 o 
   9   7  13        0.89        0.41      1.17 o 
  10   7  13        0.25       -0.73      1.42 o 
  11   7  13        0.13       -0.16      2.36 o 
   3   8  13        1.17        0.58      1.06 o 
   4   8  13        2.48        3.77      1.55 o 
   5   8  13        5.31        9.25      1.78 o 
   6   8  13        4.96        3.57      1.23 o 
   7   8  13       20.20       28.93      2.40 o 
   8   8  13        0.08        0.01      0.92 o 
   9   8  13        1.14        1.47      1.28 o 
  10   8  13        2.39        1.60      1.25 o 
  11   8  13        0.09       -0.47      1.58 o 
   4   9  13        1.48       -0.79      2.05 o 
   5   9  13       10.06        7.82      2.23 o 
   6   9  13       12.85        9.62      2.37 o 
   7   9  13        0.10       -0.37      0.92 o 
   8   9  13        0.48        0.74      0.92 o 
   9   9  13        3.90        2.15      1.21 o 
  10   9  13        5.44        5.87      3.72 o 
   5  10  13        0.00        2.80      1.27 o 
   6  10  13        8.00        5.07      1.62 o 
   7  10  13        8.93       12.74      2.26 o 
   8  10  13        1.34        1.31      1.00 o 
   9  10  13        0.47        0.14      1.01 o 
  10  10  13        5.95        7.20      1.41 o 
   5   2  14        0.59       -0.47      1.11 o 
   3   3  14       36.11       39.53      4.88 o 
   4   3  14        0.82        1.45      0.86 o 
   5   3  14       37.03       40.50      2.28 o 
   6   3  14        0.20        0.81      0.92 o 
   7   3  14       13.06       14.63      1.73 o 
   3   4  14        3.66        3.15      1.15 o 
   4   4  14        1.81        2.07      0.86 o 
   5   4  14       22.71       24.33      2.56 o 
   6   4  14        6.64        5.94      1.31 o 
   7   4  14        2.26        0.99      1.02 o 
   8   4  14       22.59       23.28      2.33 o 
   3   5  14       13.42       13.65      1.87 o 
   4   5  14        6.81        6.36      1.25 o 
   5   5  14        1.81        1.38      0.91 o 
   6   5  14        9.26       10.08      1.40 o 
   7   5  14       11.93       13.04      1.87 o 
   8   5  14        2.48        1.55      1.18 o 
   4   6  14        1.43        3.33      1.13 o 
   5   6  14        1.55        2.21      1.04 o 
   6   6  14        5.44       10.93      2.75 o 
   7   6  14        7.93        6.12      1.30 o 
   8   6  14        3.00        1.62      1.18 o 
   9   6  14        0.23       -0.53      1.09 o 
   4   7  14        1.37        0.20      1.13 o 
   5   7  14        3.68        6.07      2.47 o 
   6   7  14        0.52        2.77      1.92 o 
   7   7  14        0.75       -0.32      1.17 o 
   8   7  14        5.63        5.60      1.77 o 
   9   7  14        3.38        2.79      1.51 o 
   5   8  14       12.46       14.18      3.47 o 
   6   8  14        2.99        3.15      2.36 o 
   7   8  14       27.60       33.78      2.78 o 
   8   8  14        0.10        0.47      1.23 o 
                                                 
